# Supplementary material for: Evaluating the Metrics of Insecticide Resistance and Efficacy: Comparison of the CDC Bottle Bioassay with Formulated and Technical-Grade Insecticide and a Sentinel Cage Field Trial
Source: Trop Med Infect Dis. 2025 Aug 1;10(8):219. doi: 10.3390/tropicalmed10080219 (PMC12390578; doi:10.3390/tropicalmed10080219)
Supplement: Supplementary file 1 [file tropicalmed-10-00219-s001.zip]

Archive with 2 entries (2 files):
- Supplemental data_Table S1 sentinel cage data.xlsx
- Supplemental data_Table S2 bottle bioassay data.xlsx
