# Supplementary material for: Evaluating the Metrics of Insecticide Resistance and Efficacy: Comparison of the CDC Bottle Bioassay with Formulated and Technical-Grade Insecticide and a Sentinel Cage Field Trial
Source: Trop Med Infect Dis. 2025 Aug 1;10(8):219. doi: 10.3390/tropicalmed10080219 (PMC12390578; doi:10.3390/tropicalmed10080219)
Supplement: Supplementary file 1 [file tropicalmed-10-00219-s001.zip › Supplemental data_Table S1 sentinel cage data.xlsx]

## Sheet: Sentinel cage data
Date	Location	Line	Distance (ft)	Species	Strain	Group	N	0.5h down	12h down	12h percent mortality
9.28.2023	38.380219, -121.341245	control	control	Culex pipiens	CQ1	control	17	0	0	0
9.28.2023	38.380219, -121.341245	control	control	Culex pipiens	CQ1	control	20	0	0	0
9.28.2023	38.380219, -121.341245	control	control	Culex pipiens	CQ1	control	20	0	0	0
9.28.2023	38.380219, -121.341245	control	control	Culex pipiens	Fogg Rd	control	20	0	0	0
9.28.2023	38.380219, -121.341245	control	control	Culex pipiens	Fogg Rd	control	20	0	0	0
9.28.2023	38.380219, -121.341245	control	control	Culex pipiens	Fogg Rd	control	20	0	0	0
9.28.2023	38.380219, -121.341245	control	control	Culex tarsalis	KNWR	control	20	0	0	0
9.28.2023	38.380219, -121.341245	control	control	Culex tarsalis	KNWR	control	19	0	1	5
9.28.2023	38.380219, -121.341245	control	control	Culex tarsalis	KNWR	control	20	0	2	10
9.28.2023	38.380219, -121.341245	control	control	Culex tarsalis	Vic Fazio	control	20	0	0	0
9.28.2023	38.380219, -121.341245	control	control	Culex tarsalis	Vic Fazio	control	20	0	0	0
9.28.2023	38.380219, -121.341245	control	control	Culex tarsalis	Vic Fazio	control	21	0	1	5
9.28.2023	38.380219, -121.341245	A	100	Culex pipiens	CQ1	Deltagard	20	16	20	100
9.28.2023	38.380219, -121.341245	B	100	Culex pipiens	CQ1	Deltagard	21	21	21	100
9.28.2023	38.380219, -121.341245	C	100	Culex pipiens	CQ1	Deltagard	16	16	16	100
9.28.2023	38.380219, -121.341245	A	200	Culex pipiens	CQ1	Deltagard	22	20	22	100
9.28.2023	38.380219, -121.341245	B	200	Culex pipiens	CQ1	Deltagard	16	15	16	100
9.28.2023	38.380219, -121.341245	C	200	Culex pipiens	CQ1	Deltagard	16	14	16	100
9.28.2023	38.380219, -121.341245	A	300	Culex pipiens	CQ1	Deltagard	19	14	19	100
9.28.2023	38.380219, -121.341245	B	300	Culex pipiens	CQ1	Deltagard	17	13	17	100
9.28.2023	38.380219, -121.341245	C	300	Culex pipiens	CQ1	Deltagard	17	12	17	100
9.28.2023	38.380219, -121.341245	A	100	Culex pipiens	Fogg Rd	Deltagard	20	5	19	95
9.28.2023	38.380219, -121.341245	B	100	Culex pipiens	Fogg Rd	Deltagard	20	18	20	100
9.28.2023	38.380219, -121.341245	C	100	Culex pipiens	Fogg Rd	Deltagard	19	11	18	95
9.28.2023	38.380219, -121.341245	A	200	Culex pipiens	Fogg Rd	Deltagard	20	9	20	100
9.28.2023	38.380219, -121.341245	B	200	Culex pipiens	Fogg Rd	Deltagard	19	13	18	95
9.28.2023	38.380219, -121.341245	C	200	Culex pipiens	Fogg Rd	Deltagard	19	15	19	100
9.28.2023	38.380219, -121.341245	A	300	Culex pipiens	Fogg Rd	Deltagard	19	3	19	100
9.28.2023	38.380219, -121.341245	B	300	Culex pipiens	Fogg Rd	Deltagard	20	7	20	100
9.28.2023	38.380219, -121.341245	C	300	Culex pipiens	Fogg Rd	Deltagard	20	12	19	95
9.28.2023	38.380219, -121.341245	A	100	Culex tarsalis	KNWR	Deltagard	20	14	20	100
9.28.2023	38.380219, -121.341245	B	100	Culex tarsalis	KNWR	Deltagard	20	18	20	100
9.28.2023	38.380219, -121.341245	C	100	Culex tarsalis	KNWR	Deltagard	21	21	21	100
9.28.2023	38.380219, -121.341245	A	200	Culex tarsalis	KNWR	Deltagard	20	20	20	100
9.28.2023	38.380219, -121.341245	B	200	Culex tarsalis	KNWR	Deltagard	20	18	20	100
9.28.2023	38.380219, -121.341245	C	200	Culex tarsalis	KNWR	Deltagard	20	20	20	100
9.28.2023	38.380219, -121.341245	A	300	Culex tarsalis	KNWR	Deltagard	20	18	20	100
9.28.2023	38.380219, -121.341245	B	300	Culex tarsalis	KNWR	Deltagard	20	18	20	100
9.28.2023	38.380219, -121.341245	C	300	Culex tarsalis	KNWR	Deltagard	20	16	20	100
9.28.2023	38.380219, -121.341245	A	100	Culex tarsalis	Vic Fazio	Deltagard	20	2	20	100
9.28.2023	38.380219, -121.341245	B	100	Culex tarsalis	Vic Fazio	Deltagard	18	4	18	100
9.28.2023	38.380219, -121.341245	C	100	Culex tarsalis	Vic Fazio	Deltagard	22	7	22	100
9.28.2023	38.380219, -121.341245	A	200	Culex tarsalis	Vic Fazio	Deltagard	19	5	19	100
9.28.2023	38.380219, -121.341245	B	200	Culex tarsalis	Vic Fazio	Deltagard	20	15	20	100
9.28.2023	38.380219, -121.341245	C	200	Culex tarsalis	Vic Fazio	Deltagard	20	11	20	100
9.28.2023	38.380219, -121.341245	A	300	Culex tarsalis	Vic Fazio	Deltagard	19	1	18	95
9.28.2023	38.380219, -121.341245	B	300	Culex tarsalis	Vic Fazio	Deltagard	20	12	20	100
9.28.2023	38.380219, -121.341245	C	300	Culex tarsalis	Vic Fazio	Deltagard	20	7	20	100
9.28.2023	38.380219, -121.341245	A	100	Culex pipiens	CQ1	Fyfanon EW	20	2	20	100
9.28.2023	38.380219, -121.341245	B	100	Culex pipiens	CQ1	Fyfanon EW	20	2	20	100
9.28.2023	38.380219, -121.341245	C	100	Culex pipiens	CQ1	Fyfanon EW	20	1	20	100
9.28.2023	38.380219, -121.341245	A	200	Culex pipiens	CQ1	Fyfanon EW	18	1	18	100
9.28.2023	38.380219, -121.341245	B	200	Culex pipiens	CQ1	Fyfanon EW	18	2	18	100
9.28.2023	38.380219, -121.341245	C	200	Culex pipiens	CQ1	Fyfanon EW	21	0	21	100
9.28.2023	38.380219, -121.341245	A	300	Culex pipiens	CQ1	Fyfanon EW	20	0	20	100
9.28.2023	38.380219, -121.341245	B	300	Culex pipiens	CQ1	Fyfanon EW	20	1	20	100
9.28.2023	38.380219, -121.341245	C	300	Culex pipiens	CQ1	Fyfanon EW	21	2	21	100
9.28.2023	38.380219, -121.341245	A	100	Culex pipiens	Fogg Rd	Fyfanon EW	19	7	19	100
9.28.2023	38.380219, -121.341245	B	100	Culex pipiens	Fogg Rd	Fyfanon EW	20	3	20	100
9.28.2023	38.380219, -121.341245	C	100	Culex pipiens	Fogg Rd	Fyfanon EW	25	5	25	100
9.28.2023	38.380219, -121.341245	A	200	Culex pipiens	Fogg Rd	Fyfanon EW	20	2	20	100
9.28.2023	38.380219, -121.341245	B	200	Culex pipiens	Fogg Rd	Fyfanon EW	20	0	20	100
9.28.2023	38.380219, -121.341245	C	200	Culex pipiens	Fogg Rd	Fyfanon EW	22	9	22	100
9.28.2023	38.380219, -121.341245	A	300	Culex pipiens	Fogg Rd	Fyfanon EW	20	0	20	100
9.28.2023	38.380219, -121.341245	B	300	Culex pipiens	Fogg Rd	Fyfanon EW	21	0	21	100
9.28.2023	38.380219, -121.341245	C	300	Culex pipiens	Fogg Rd	Fyfanon EW	20	3	20	100
9.28.2023	38.380219, -121.341245	A	100	Culex tarsalis	KNWR	Fyfanon EW	21	4	21	100
9.28.2023	38.380219, -121.341245	B	100	Culex tarsalis	KNWR	Fyfanon EW	20	2	20	100
9.28.2023	38.380219, -121.341245	C	100	Culex tarsalis	KNWR	Fyfanon EW	20	1	20	100
9.28.2023	38.380219, -121.341245	A	200	Culex tarsalis	KNWR	Fyfanon EW	19	3	19	100
9.28.2023	38.380219, -121.341245	B	200	Culex tarsalis	KNWR	Fyfanon EW	20	2	20	100
9.28.2023	38.380219, -121.341245	C	200	Culex tarsalis	KNWR	Fyfanon EW	20	1	20	100
9.28.2023	38.380219, -121.341245	A	300	Culex tarsalis	KNWR	Fyfanon EW	21	1	21	100
9.28.2023	38.380219, -121.341245	B	300	Culex tarsalis	KNWR	Fyfanon EW	19	3	19	100
9.28.2023	38.380219, -121.341245	C	300	Culex tarsalis	KNWR	Fyfanon EW	20	3	20	100
9.28.2023	38.380219, -121.341245	A	100	Culex tarsalis	Vic Fazio	Fyfanon EW	21	1	14	67
9.28.2023	38.380219, -121.341245	B	100	Culex tarsalis	Vic Fazio	Fyfanon EW	20	3	13	65
9.28.2023	38.380219, -121.341245	C	100	Culex tarsalis	Vic Fazio	Fyfanon EW	20	2	8	40
9.28.2023	38.380219, -121.341245	A	200	Culex tarsalis	Vic Fazio	Fyfanon EW	20	0	6	30
9.28.2023	38.380219, -121.341245	B	200	Culex tarsalis	Vic Fazio	Fyfanon EW	18	0	8	44
9.28.2023	38.380219, -121.341245	C	200	Culex tarsalis	Vic Fazio	Fyfanon EW	14	1	14	100
9.28.2023	38.380219, -121.341245	A	300	Culex tarsalis	Vic Fazio	Fyfanon EW	20	0	1	5
9.28.2023	38.380219, -121.341245	B	300	Culex tarsalis	Vic Fazio	Fyfanon EW	20	4	9	45
9.28.2023	38.380219, -121.341245	C	300	Culex tarsalis	Vic Fazio	Fyfanon EW	20	0	9	45
