# Supplementary material for: Evaluating the Metrics of Insecticide Resistance and Efficacy: Comparison of the CDC Bottle Bioassay with Formulated and Technical-Grade Insecticide and a Sentinel Cage Field Trial
Source: Trop Med Infect Dis. 2025 Aug 1;10(8):219. doi: 10.3390/tropicalmed10080219 (PMC12390578; doi:10.3390/tropicalmed10080219)
Supplement: Supplementary file 1 [file tropicalmed-10-00219-s001.zip › Supplemental data_Table S2 bottle bioassay data.xlsx]

## Sheet: Bottle bioassay data
Date	Pesticide	Species	Strain	Age (days)	Bottle Replicate	n	Time in Bottle (minutes)	# Dead
2023-09-28	Acetone	Culex tarsalis	KNWR	mixed	1	25	0	0
2023-09-28	Acetone	Culex tarsalis	KNWR	mixed	1	25	5	0
2023-09-28	Acetone	Culex tarsalis	KNWR	mixed	1	25	10	0
2023-09-28	Acetone	Culex tarsalis	KNWR	mixed	1	25	15	0
2023-09-28	Acetone	Culex tarsalis	KNWR	mixed	1	25	30	0
2023-09-28	Acetone	Culex tarsalis	KNWR	mixed	1	25	45	0
2023-09-28	Acetone	Culex tarsalis	KNWR	mixed	1	25	60	0
2023-09-28	Acetone	Culex tarsalis	KNWR	mixed	1	25	75	0
2023-09-28	Acetone	Culex tarsalis	KNWR	mixed	1	25	90	0
2023-09-28	Acetone	Culex tarsalis	KNWR	mixed	1	25	105	0
2023-09-28	Acetone	Culex tarsalis	KNWR	mixed	1	25	120	0
2023-09-28	Acetone	Culex tarsalis	KNWR	mixed	1	25	135	0
2023-09-28	Acetone	Culex tarsalis	KNWR	mixed	1	25	150	0
2023-09-28	Acetone	Culex tarsalis	KNWR	mixed	1	25	165	0
2023-09-28	Acetone	Culex tarsalis	KNWR	mixed	1	25	180	0
2023-09-28	Acetone	Culex tarsalis	KNWR	mixed	2	24	0	0
2023-09-28	Acetone	Culex tarsalis	KNWR	mixed	2	24	5	0
2023-09-28	Acetone	Culex tarsalis	KNWR	mixed	2	24	10	0
2023-09-28	Acetone	Culex tarsalis	KNWR	mixed	2	24	15	0
2023-09-28	Acetone	Culex tarsalis	KNWR	mixed	2	24	30	0
2023-09-28	Acetone	Culex tarsalis	KNWR	mixed	2	24	45	0
2023-09-28	Acetone	Culex tarsalis	KNWR	mixed	2	24	60	0
2023-09-28	Acetone	Culex tarsalis	KNWR	mixed	2	24	75	0
2023-09-28	Acetone	Culex tarsalis	KNWR	mixed	2	24	90	0
2023-09-28	Acetone	Culex tarsalis	KNWR	mixed	2	24	105	0
2023-09-28	Acetone	Culex tarsalis	KNWR	mixed	2	24	120	0
2023-09-28	Acetone	Culex tarsalis	KNWR	mixed	2	24	135	0
2023-09-28	Acetone	Culex tarsalis	KNWR	mixed	2	24	150	0
2023-09-28	Acetone	Culex tarsalis	KNWR	mixed	2	24	165	0
2023-09-28	Acetone	Culex tarsalis	KNWR	mixed	2	24	180	0
2023-09-28	Acetone	Culex tarsalis	KNWR	mixed	3	25	0	1
2023-09-28	Acetone	Culex tarsalis	KNWR	mixed	3	25	5	1
2023-09-28	Acetone	Culex tarsalis	KNWR	mixed	3	25	10	1
2023-09-28	Acetone	Culex tarsalis	KNWR	mixed	3	25	15	1
2023-09-28	Acetone	Culex tarsalis	KNWR	mixed	3	25	30	1
2023-09-28	Acetone	Culex tarsalis	KNWR	mixed	3	25	45	1
2023-09-28	Acetone	Culex tarsalis	KNWR	mixed	3	25	60	1
2023-09-28	Acetone	Culex tarsalis	KNWR	mixed	3	25	75	1
2023-09-28	Acetone	Culex tarsalis	KNWR	mixed	3	25	90	1
2023-09-28	Acetone	Culex tarsalis	KNWR	mixed	3	25	105	1
2023-09-28	Acetone	Culex tarsalis	KNWR	mixed	3	25	120	1
2023-09-28	Acetone	Culex tarsalis	KNWR	mixed	3	25	135	1
2023-09-28	Acetone	Culex tarsalis	KNWR	mixed	3	25	150	1
2023-09-28	Acetone	Culex tarsalis	KNWR	mixed	3	25	165	1
2023-09-28	Acetone	Culex tarsalis	KNWR	mixed	3	25	180	1
2023-09-28	Acetone	Culex tarsalis	KNWR	mixed	4	25	0	0
2023-09-28	Acetone	Culex tarsalis	KNWR	mixed	4	25	5	0
2023-09-28	Acetone	Culex tarsalis	KNWR	mixed	4	25	10	0
2023-09-28	Acetone	Culex tarsalis	KNWR	mixed	4	25	15	0
2023-09-28	Acetone	Culex tarsalis	KNWR	mixed	4	25	30	0
2023-09-28	Acetone	Culex tarsalis	KNWR	mixed	4	25	45	0
2023-09-28	Acetone	Culex tarsalis	KNWR	mixed	4	25	60	0
2023-09-28	Acetone	Culex tarsalis	KNWR	mixed	4	25	75	0
2023-09-28	Acetone	Culex tarsalis	KNWR	mixed	4	25	90	0
2023-09-28	Acetone	Culex tarsalis	KNWR	mixed	4	25	105	0
2023-09-28	Acetone	Culex tarsalis	KNWR	mixed	4	25	120	0
2023-09-28	Acetone	Culex tarsalis	KNWR	mixed	4	25	135	0
2023-09-28	Acetone	Culex tarsalis	KNWR	mixed	4	25	150	0
2023-09-28	Acetone	Culex tarsalis	KNWR	mixed	4	25	165	0
2023-09-28	Acetone	Culex tarsalis	KNWR	mixed	4	25	180	0
2023-09-28	Deltagard	Culex tarsalis	KNWR	mixed	1	24	0	0
2023-09-28	Deltagard	Culex tarsalis	KNWR	mixed	1	24	5	8
2023-09-28	Deltagard	Culex tarsalis	KNWR	mixed	1	24	10	16
2023-09-28	Deltagard	Culex tarsalis	KNWR	mixed	1	24	15	24
2023-09-28	Deltagard	Culex tarsalis	KNWR	mixed	1	24	30	24
2023-09-28	Deltagard	Culex tarsalis	KNWR	mixed	1	24	45	24
2023-09-28	Deltagard	Culex tarsalis	KNWR	mixed	1	24	60	24
2023-09-28	Deltagard	Culex tarsalis	KNWR	mixed	1	24	75	24
2023-09-28	Deltagard	Culex tarsalis	KNWR	mixed	1	24	90	24
2023-09-28	Deltagard	Culex tarsalis	KNWR	mixed	1	24	105	24
2023-09-28	Deltagard	Culex tarsalis	KNWR	mixed	1	24	120	24
2023-09-28	Deltagard	Culex tarsalis	KNWR	mixed	1	24	135	24
2023-09-28	Deltagard	Culex tarsalis	KNWR	mixed	1	24	150	24
2023-09-28	Deltagard	Culex tarsalis	KNWR	mixed	1	24	165	24
2023-09-28	Deltagard	Culex tarsalis	KNWR	mixed	1	24	180	24
2023-09-28	Deltagard	Culex tarsalis	KNWR	mixed	2	23	0	0
2023-09-28	Deltagard	Culex tarsalis	KNWR	mixed	2	23	5	5
2023-09-28	Deltagard	Culex tarsalis	KNWR	mixed	2	23	10	14
2023-09-28	Deltagard	Culex tarsalis	KNWR	mixed	2	23	15	23
2023-09-28	Deltagard	Culex tarsalis	KNWR	mixed	2	23	30	23
2023-09-28	Deltagard	Culex tarsalis	KNWR	mixed	2	23	45	23
2023-09-28	Deltagard	Culex tarsalis	KNWR	mixed	2	23	60	23
2023-09-28	Deltagard	Culex tarsalis	KNWR	mixed	2	23	75	23
2023-09-28	Deltagard	Culex tarsalis	KNWR	mixed	2	23	90	23
2023-09-28	Deltagard	Culex tarsalis	KNWR	mixed	2	23	105	23
2023-09-28	Deltagard	Culex tarsalis	KNWR	mixed	2	23	120	23
2023-09-28	Deltagard	Culex tarsalis	KNWR	mixed	2	23	135	23
2023-09-28	Deltagard	Culex tarsalis	KNWR	mixed	2	23	150	23
2023-09-28	Deltagard	Culex tarsalis	KNWR	mixed	2	23	165	23
2023-09-28	Deltagard	Culex tarsalis	KNWR	mixed	2	23	180	23
2023-09-28	Deltagard	Culex tarsalis	KNWR	mixed	3	25	0	0
2023-09-28	Deltagard	Culex tarsalis	KNWR	mixed	3	25	5	6
2023-09-28	Deltagard	Culex tarsalis	KNWR	mixed	3	25	10	11
2023-09-28	Deltagard	Culex tarsalis	KNWR	mixed	3	25	15	25
2023-09-28	Deltagard	Culex tarsalis	KNWR	mixed	3	25	30	25
2023-09-28	Deltagard	Culex tarsalis	KNWR	mixed	3	25	45	25
2023-09-28	Deltagard	Culex tarsalis	KNWR	mixed	3	25	60	25
2023-09-28	Deltagard	Culex tarsalis	KNWR	mixed	3	25	75	25
2023-09-28	Deltagard	Culex tarsalis	KNWR	mixed	3	25	90	25
2023-09-28	Deltagard	Culex tarsalis	KNWR	mixed	3	25	105	25
2023-09-28	Deltagard	Culex tarsalis	KNWR	mixed	3	25	120	25
2023-09-28	Deltagard	Culex tarsalis	KNWR	mixed	3	25	135	25
2023-09-28	Deltagard	Culex tarsalis	KNWR	mixed	3	25	150	25
2023-09-28	Deltagard	Culex tarsalis	KNWR	mixed	3	25	165	25
2023-09-28	Deltagard	Culex tarsalis	KNWR	mixed	3	25	180	25
2023-09-28	Deltagard	Culex tarsalis	KNWR	mixed	4	25	0	0
2023-09-28	Deltagard	Culex tarsalis	KNWR	mixed	4	25	5	5
2023-09-28	Deltagard	Culex tarsalis	KNWR	mixed	4	25	10	13
2023-09-28	Deltagard	Culex tarsalis	KNWR	mixed	4	25	15	25
2023-09-28	Deltagard	Culex tarsalis	KNWR	mixed	4	25	30	25
2023-09-28	Deltagard	Culex tarsalis	KNWR	mixed	4	25	45	25
2023-09-28	Deltagard	Culex tarsalis	KNWR	mixed	4	25	60	25
2023-09-28	Deltagard	Culex tarsalis	KNWR	mixed	4	25	75	25
2023-09-28	Deltagard	Culex tarsalis	KNWR	mixed	4	25	90	25
2023-09-28	Deltagard	Culex tarsalis	KNWR	mixed	4	25	105	25
2023-09-28	Deltagard	Culex tarsalis	KNWR	mixed	4	25	120	25
2023-09-28	Deltagard	Culex tarsalis	KNWR	mixed	4	25	135	25
2023-09-28	Deltagard	Culex tarsalis	KNWR	mixed	4	25	150	25
2023-09-28	Deltagard	Culex tarsalis	KNWR	mixed	4	25	165	25
2023-09-28	Deltagard	Culex tarsalis	KNWR	mixed	4	25	180	25
2023-09-28	Deltamethrin (technical grade)	Culex tarsalis	KNWR	mixed	1	25	0	0
2023-09-28	Deltamethrin (technical grade)	Culex tarsalis	KNWR	mixed	1	25	5	0
2023-09-28	Deltamethrin (technical grade)	Culex tarsalis	KNWR	mixed	1	25	10	0
2023-09-28	Deltamethrin (technical grade)	Culex tarsalis	KNWR	mixed	1	25	15	1
2023-09-28	Deltamethrin (technical grade)	Culex tarsalis	KNWR	mixed	1	25	30	24
2023-09-28	Deltamethrin (technical grade)	Culex tarsalis	KNWR	mixed	1	25	45	25
2023-09-28	Deltamethrin (technical grade)	Culex tarsalis	KNWR	mixed	1	25	60	25
2023-09-28	Deltamethrin (technical grade)	Culex tarsalis	KNWR	mixed	1	25	75	25
2023-09-28	Deltamethrin (technical grade)	Culex tarsalis	KNWR	mixed	1	25	90	25
2023-09-28	Deltamethrin (technical grade)	Culex tarsalis	KNWR	mixed	1	25	105	25
2023-09-28	Deltamethrin (technical grade)	Culex tarsalis	KNWR	mixed	1	25	120	25
2023-09-28	Deltamethrin (technical grade)	Culex tarsalis	KNWR	mixed	1	25	135	25
2023-09-28	Deltamethrin (technical grade)	Culex tarsalis	KNWR	mixed	1	25	150	25
2023-09-28	Deltamethrin (technical grade)	Culex tarsalis	KNWR	mixed	1	25	165	25
2023-09-28	Deltamethrin (technical grade)	Culex tarsalis	KNWR	mixed	1	25	180	25
2023-09-28	Deltamethrin (technical grade)	Culex tarsalis	KNWR	mixed	2	25	0	0
2023-09-28	Deltamethrin (technical grade)	Culex tarsalis	KNWR	mixed	2	25	5	0
2023-09-28	Deltamethrin (technical grade)	Culex tarsalis	KNWR	mixed	2	25	10	0
2023-09-28	Deltamethrin (technical grade)	Culex tarsalis	KNWR	mixed	2	25	15	3
2023-09-28	Deltamethrin (technical grade)	Culex tarsalis	KNWR	mixed	2	25	30	23
2023-09-28	Deltamethrin (technical grade)	Culex tarsalis	KNWR	mixed	2	25	45	24
2023-09-28	Deltamethrin (technical grade)	Culex tarsalis	KNWR	mixed	2	25	60	25
2023-09-28	Deltamethrin (technical grade)	Culex tarsalis	KNWR	mixed	2	25	75	25
2023-09-28	Deltamethrin (technical grade)	Culex tarsalis	KNWR	mixed	2	25	90	25
2023-09-28	Deltamethrin (technical grade)	Culex tarsalis	KNWR	mixed	2	25	105	25
2023-09-28	Deltamethrin (technical grade)	Culex tarsalis	KNWR	mixed	2	25	120	25
2023-09-28	Deltamethrin (technical grade)	Culex tarsalis	KNWR	mixed	2	25	135	25
2023-09-28	Deltamethrin (technical grade)	Culex tarsalis	KNWR	mixed	2	25	150	25
2023-09-28	Deltamethrin (technical grade)	Culex tarsalis	KNWR	mixed	2	25	165	25
2023-09-28	Deltamethrin (technical grade)	Culex tarsalis	KNWR	mixed	2	25	180	25
2023-09-28	Deltamethrin (technical grade)	Culex tarsalis	KNWR	mixed	3	24	0	0
2023-09-28	Deltamethrin (technical grade)	Culex tarsalis	KNWR	mixed	3	24	5	0
2023-09-28	Deltamethrin (technical grade)	Culex tarsalis	KNWR	mixed	3	24	10	0
2023-09-28	Deltamethrin (technical grade)	Culex tarsalis	KNWR	mixed	3	24	15	4
2023-09-28	Deltamethrin (technical grade)	Culex tarsalis	KNWR	mixed	3	24	30	19
2023-09-28	Deltamethrin (technical grade)	Culex tarsalis	KNWR	mixed	3	24	45	23
2023-09-28	Deltamethrin (technical grade)	Culex tarsalis	KNWR	mixed	3	24	60	24
2023-09-28	Deltamethrin (technical grade)	Culex tarsalis	KNWR	mixed	3	24	75	24
2023-09-28	Deltamethrin (technical grade)	Culex tarsalis	KNWR	mixed	3	24	90	24
2023-09-28	Deltamethrin (technical grade)	Culex tarsalis	KNWR	mixed	3	24	105	24
2023-09-28	Deltamethrin (technical grade)	Culex tarsalis	KNWR	mixed	3	24	120	24
2023-09-28	Deltamethrin (technical grade)	Culex tarsalis	KNWR	mixed	3	24	135	24
2023-09-28	Deltamethrin (technical grade)	Culex tarsalis	KNWR	mixed	3	24	150	24
2023-09-28	Deltamethrin (technical grade)	Culex tarsalis	KNWR	mixed	3	24	165	24
2023-09-28	Deltamethrin (technical grade)	Culex tarsalis	KNWR	mixed	3	24	180	24
2023-09-28	Deltamethrin (technical grade)	Culex tarsalis	KNWR	mixed	4	25	0	0
2023-09-28	Deltamethrin (technical grade)	Culex tarsalis	KNWR	mixed	4	25	5	0
2023-09-28	Deltamethrin (technical grade)	Culex tarsalis	KNWR	mixed	4	25	10	0
2023-09-28	Deltamethrin (technical grade)	Culex tarsalis	KNWR	mixed	4	25	15	5
2023-09-28	Deltamethrin (technical grade)	Culex tarsalis	KNWR	mixed	4	25	30	23
2023-09-28	Deltamethrin (technical grade)	Culex tarsalis	KNWR	mixed	4	25	45	25
2023-09-28	Deltamethrin (technical grade)	Culex tarsalis	KNWR	mixed	4	25	60	25
2023-09-28	Deltamethrin (technical grade)	Culex tarsalis	KNWR	mixed	4	25	75	25
2023-09-28	Deltamethrin (technical grade)	Culex tarsalis	KNWR	mixed	4	25	90	25
2023-09-28	Deltamethrin (technical grade)	Culex tarsalis	KNWR	mixed	4	25	105	25
2023-09-28	Deltamethrin (technical grade)	Culex tarsalis	KNWR	mixed	4	25	120	25
2023-09-28	Deltamethrin (technical grade)	Culex tarsalis	KNWR	mixed	4	25	135	25
2023-09-28	Deltamethrin (technical grade)	Culex tarsalis	KNWR	mixed	4	25	150	25
2023-09-28	Deltamethrin (technical grade)	Culex tarsalis	KNWR	mixed	4	25	165	25
2023-09-28	Deltamethrin (technical grade)	Culex tarsalis	KNWR	mixed	4	25	180	25
2023-09-28	Malathion (technical grade)	Culex tarsalis	KNWR	mixed	1	25	0	0
2023-09-28	Malathion (technical grade)	Culex tarsalis	KNWR	mixed	1	25	5	1
2023-09-28	Malathion (technical grade)	Culex tarsalis	KNWR	mixed	1	25	10	1
2023-09-28	Malathion (technical grade)	Culex tarsalis	KNWR	mixed	1	25	15	1
2023-09-28	Malathion (technical grade)	Culex tarsalis	KNWR	mixed	1	25	30	1
2023-09-28	Malathion (technical grade)	Culex tarsalis	KNWR	mixed	1	25	45	6
2023-09-28	Malathion (technical grade)	Culex tarsalis	KNWR	mixed	1	25	60	22
2023-09-28	Malathion (technical grade)	Culex tarsalis	KNWR	mixed	1	25	75	25
2023-09-28	Malathion (technical grade)	Culex tarsalis	KNWR	mixed	1	25	90	25
2023-09-28	Malathion (technical grade)	Culex tarsalis	KNWR	mixed	1	25	105	25
2023-09-28	Malathion (technical grade)	Culex tarsalis	KNWR	mixed	1	25	120	25
2023-09-28	Malathion (technical grade)	Culex tarsalis	KNWR	mixed	1	25	135	25
2023-09-28	Malathion (technical grade)	Culex tarsalis	KNWR	mixed	1	25	150	25
2023-09-28	Malathion (technical grade)	Culex tarsalis	KNWR	mixed	1	25	165	25
2023-09-28	Malathion (technical grade)	Culex tarsalis	KNWR	mixed	1	25	180	25
2023-09-28	Malathion (technical grade)	Culex tarsalis	KNWR	mixed	2	25	0	0
2023-09-28	Malathion (technical grade)	Culex tarsalis	KNWR	mixed	2	25	5	0
2023-09-28	Malathion (technical grade)	Culex tarsalis	KNWR	mixed	2	25	10	0
2023-09-28	Malathion (technical grade)	Culex tarsalis	KNWR	mixed	2	25	15	0
2023-09-28	Malathion (technical grade)	Culex tarsalis	KNWR	mixed	2	25	30	1
2023-09-28	Malathion (technical grade)	Culex tarsalis	KNWR	mixed	2	25	45	8
2023-09-28	Malathion (technical grade)	Culex tarsalis	KNWR	mixed	2	25	60	24
2023-09-28	Malathion (technical grade)	Culex tarsalis	KNWR	mixed	2	25	75	25
2023-09-28	Malathion (technical grade)	Culex tarsalis	KNWR	mixed	2	25	90	25
2023-09-28	Malathion (technical grade)	Culex tarsalis	KNWR	mixed	2	25	105	25
2023-09-28	Malathion (technical grade)	Culex tarsalis	KNWR	mixed	2	25	120	25
2023-09-28	Malathion (technical grade)	Culex tarsalis	KNWR	mixed	2	25	135	25
2023-09-28	Malathion (technical grade)	Culex tarsalis	KNWR	mixed	2	25	150	25
2023-09-28	Malathion (technical grade)	Culex tarsalis	KNWR	mixed	2	25	165	25
2023-09-28	Malathion (technical grade)	Culex tarsalis	KNWR	mixed	2	25	180	25
2023-09-28	Malathion (technical grade)	Culex tarsalis	KNWR	mixed	3	25	0	0
2023-09-28	Malathion (technical grade)	Culex tarsalis	KNWR	mixed	3	25	5	0
2023-09-28	Malathion (technical grade)	Culex tarsalis	KNWR	mixed	3	25	10	1
2023-09-28	Malathion (technical grade)	Culex tarsalis	KNWR	mixed	3	25	15	2
2023-09-28	Malathion (technical grade)	Culex tarsalis	KNWR	mixed	3	25	30	3
2023-09-28	Malathion (technical grade)	Culex tarsalis	KNWR	mixed	3	25	45	9
2023-09-28	Malathion (technical grade)	Culex tarsalis	KNWR	mixed	3	25	60	23
2023-09-28	Malathion (technical grade)	Culex tarsalis	KNWR	mixed	3	25	75	23
2023-09-28	Malathion (technical grade)	Culex tarsalis	KNWR	mixed	3	25	90	25
2023-09-28	Malathion (technical grade)	Culex tarsalis	KNWR	mixed	3	25	105	25
2023-09-28	Malathion (technical grade)	Culex tarsalis	KNWR	mixed	3	25	120	25
2023-09-28	Malathion (technical grade)	Culex tarsalis	KNWR	mixed	3	25	135	25
2023-09-28	Malathion (technical grade)	Culex tarsalis	KNWR	mixed	3	25	150	25
2023-09-28	Malathion (technical grade)	Culex tarsalis	KNWR	mixed	3	25	165	25
2023-09-28	Malathion (technical grade)	Culex tarsalis	KNWR	mixed	3	25	180	25
2023-09-28	Malathion (technical grade)	Culex tarsalis	KNWR	mixed	4	24	0	0
2023-09-28	Malathion (technical grade)	Culex tarsalis	KNWR	mixed	4	24	5	1
2023-09-28	Malathion (technical grade)	Culex tarsalis	KNWR	mixed	4	24	10	1
2023-09-28	Malathion (technical grade)	Culex tarsalis	KNWR	mixed	4	24	15	2
2023-09-28	Malathion (technical grade)	Culex tarsalis	KNWR	mixed	4	24	30	4
2023-09-28	Malathion (technical grade)	Culex tarsalis	KNWR	mixed	4	24	45	8
2023-09-28	Malathion (technical grade)	Culex tarsalis	KNWR	mixed	4	24	60	20
2023-09-28	Malathion (technical grade)	Culex tarsalis	KNWR	mixed	4	24	75	19
2023-09-28	Malathion (technical grade)	Culex tarsalis	KNWR	mixed	4	24	90	24
2023-09-28	Malathion (technical grade)	Culex tarsalis	KNWR	mixed	4	24	105	24
2023-09-28	Malathion (technical grade)	Culex tarsalis	KNWR	mixed	4	24	120	24
2023-09-28	Malathion (technical grade)	Culex tarsalis	KNWR	mixed	4	24	135	24
2023-09-28	Malathion (technical grade)	Culex tarsalis	KNWR	mixed	4	24	150	24
2023-09-28	Malathion (technical grade)	Culex tarsalis	KNWR	mixed	4	24	165	24
2023-09-28	Malathion (technical grade)	Culex tarsalis	KNWR	mixed	4	24	180	24
2023-09-28	Acetone	Culex tarsalis	Vic Fazio	mixed	1	24	0	0
2023-09-28	Acetone	Culex tarsalis	Vic Fazio	mixed	1	24	5	0
2023-09-28	Acetone	Culex tarsalis	Vic Fazio	mixed	1	24	10	0
2023-09-28	Acetone	Culex tarsalis	Vic Fazio	mixed	1	24	15	0
2023-09-28	Acetone	Culex tarsalis	Vic Fazio	mixed	1	24	30	0
2023-09-28	Acetone	Culex tarsalis	Vic Fazio	mixed	1	24	45	0
2023-09-28	Acetone	Culex tarsalis	Vic Fazio	mixed	1	24	60	0
2023-09-28	Acetone	Culex tarsalis	Vic Fazio	mixed	1	24	75	0
2023-09-28	Acetone	Culex tarsalis	Vic Fazio	mixed	1	24	90	0
2023-09-28	Acetone	Culex tarsalis	Vic Fazio	mixed	1	24	105	0
2023-09-28	Acetone	Culex tarsalis	Vic Fazio	mixed	1	24	120	0
2023-09-28	Acetone	Culex tarsalis	Vic Fazio	mixed	1	24	135	0
2023-09-28	Acetone	Culex tarsalis	Vic Fazio	mixed	1	24	150	0
2023-09-28	Acetone	Culex tarsalis	Vic Fazio	mixed	1	24	165	0
2023-09-28	Acetone	Culex tarsalis	Vic Fazio	mixed	1	24	180	0
2023-09-28	Acetone	Culex tarsalis	Vic Fazio	mixed	2	24	0	0
2023-09-28	Acetone	Culex tarsalis	Vic Fazio	mixed	2	24	5	0
2023-09-28	Acetone	Culex tarsalis	Vic Fazio	mixed	2	24	10	0
2023-09-28	Acetone	Culex tarsalis	Vic Fazio	mixed	2	24	15	0
2023-09-28	Acetone	Culex tarsalis	Vic Fazio	mixed	2	24	30	0
2023-09-28	Acetone	Culex tarsalis	Vic Fazio	mixed	2	24	45	0
2023-09-28	Acetone	Culex tarsalis	Vic Fazio	mixed	2	24	60	0
2023-09-28	Acetone	Culex tarsalis	Vic Fazio	mixed	2	24	75	0
2023-09-28	Acetone	Culex tarsalis	Vic Fazio	mixed	2	24	90	0
2023-09-28	Acetone	Culex tarsalis	Vic Fazio	mixed	2	24	105	0
2023-09-28	Acetone	Culex tarsalis	Vic Fazio	mixed	2	24	120	0
2023-09-28	Acetone	Culex tarsalis	Vic Fazio	mixed	2	24	135	0
2023-09-28	Acetone	Culex tarsalis	Vic Fazio	mixed	2	24	150	0
2023-09-28	Acetone	Culex tarsalis	Vic Fazio	mixed	2	24	165	0
2023-09-28	Acetone	Culex tarsalis	Vic Fazio	mixed	2	24	180	0
2023-09-28	Acetone	Culex tarsalis	Vic Fazio	mixed	3	24	0	0
2023-09-28	Acetone	Culex tarsalis	Vic Fazio	mixed	3	24	5	0
2023-09-28	Acetone	Culex tarsalis	Vic Fazio	mixed	3	24	10	0
2023-09-28	Acetone	Culex tarsalis	Vic Fazio	mixed	3	24	15	0
2023-09-28	Acetone	Culex tarsalis	Vic Fazio	mixed	3	24	30	0
2023-09-28	Acetone	Culex tarsalis	Vic Fazio	mixed	3	24	45	0
2023-09-28	Acetone	Culex tarsalis	Vic Fazio	mixed	3	24	60	0
2023-09-28	Acetone	Culex tarsalis	Vic Fazio	mixed	3	24	75	0
2023-09-28	Acetone	Culex tarsalis	Vic Fazio	mixed	3	24	90	0
2023-09-28	Acetone	Culex tarsalis	Vic Fazio	mixed	3	24	105	0
2023-09-28	Acetone	Culex tarsalis	Vic Fazio	mixed	3	24	120	0
2023-09-28	Acetone	Culex tarsalis	Vic Fazio	mixed	3	24	135	0
2023-09-28	Acetone	Culex tarsalis	Vic Fazio	mixed	3	24	150	0
2023-09-28	Acetone	Culex tarsalis	Vic Fazio	mixed	3	24	165	0
2023-09-28	Acetone	Culex tarsalis	Vic Fazio	mixed	3	24	180	0
2023-09-28	Acetone	Culex tarsalis	Vic Fazio	mixed	4	25	0	0
2023-09-28	Acetone	Culex tarsalis	Vic Fazio	mixed	4	25	5	0
2023-09-28	Acetone	Culex tarsalis	Vic Fazio	mixed	4	25	10	0
2023-09-28	Acetone	Culex tarsalis	Vic Fazio	mixed	4	25	15	0
2023-09-28	Acetone	Culex tarsalis	Vic Fazio	mixed	4	25	30	0
2023-09-28	Acetone	Culex tarsalis	Vic Fazio	mixed	4	25	45	0
2023-09-28	Acetone	Culex tarsalis	Vic Fazio	mixed	4	25	60	0
2023-09-28	Acetone	Culex tarsalis	Vic Fazio	mixed	4	25	75	0
2023-09-28	Acetone	Culex tarsalis	Vic Fazio	mixed	4	25	90	0
2023-09-28	Acetone	Culex tarsalis	Vic Fazio	mixed	4	25	105	0
2023-09-28	Acetone	Culex tarsalis	Vic Fazio	mixed	4	25	120	0
2023-09-28	Acetone	Culex tarsalis	Vic Fazio	mixed	4	25	135	0
2023-09-28	Acetone	Culex tarsalis	Vic Fazio	mixed	4	25	150	0
2023-09-28	Acetone	Culex tarsalis	Vic Fazio	mixed	4	25	165	0
2023-09-28	Acetone	Culex tarsalis	Vic Fazio	mixed	4	25	180	0
2023-09-28	Deltagard	Culex tarsalis	Vic Fazio	mixed	1	24	0	0
2023-09-28	Deltagard	Culex tarsalis	Vic Fazio	mixed	1	24	5	0
2023-09-28	Deltagard	Culex tarsalis	Vic Fazio	mixed	1	24	10	0
2023-09-28	Deltagard	Culex tarsalis	Vic Fazio	mixed	1	24	15	2
2023-09-28	Deltagard	Culex tarsalis	Vic Fazio	mixed	1	24	30	11
2023-09-28	Deltagard	Culex tarsalis	Vic Fazio	mixed	1	24	45	15
2023-09-28	Deltagard	Culex tarsalis	Vic Fazio	mixed	1	24	60	18
2023-09-28	Deltagard	Culex tarsalis	Vic Fazio	mixed	1	24	75	19
2023-09-28	Deltagard	Culex tarsalis	Vic Fazio	mixed	1	24	90	19
2023-09-28	Deltagard	Culex tarsalis	Vic Fazio	mixed	1	24	105	24
2023-09-28	Deltagard	Culex tarsalis	Vic Fazio	mixed	1	24	120	24
2023-09-28	Deltagard	Culex tarsalis	Vic Fazio	mixed	1	24	135	24
2023-09-28	Deltagard	Culex tarsalis	Vic Fazio	mixed	1	24	150	24
2023-09-28	Deltagard	Culex tarsalis	Vic Fazio	mixed	1	24	165	24
2023-09-28	Deltagard	Culex tarsalis	Vic Fazio	mixed	1	24	180	24
2023-09-28	Deltagard	Culex tarsalis	Vic Fazio	mixed	2	25	0	0
2023-09-28	Deltagard	Culex tarsalis	Vic Fazio	mixed	2	25	5	0
2023-09-28	Deltagard	Culex tarsalis	Vic Fazio	mixed	2	25	10	0
2023-09-28	Deltagard	Culex tarsalis	Vic Fazio	mixed	2	25	15	3
2023-09-28	Deltagard	Culex tarsalis	Vic Fazio	mixed	2	25	30	12
2023-09-28	Deltagard	Culex tarsalis	Vic Fazio	mixed	2	25	45	16
2023-09-28	Deltagard	Culex tarsalis	Vic Fazio	mixed	2	25	60	21
2023-09-28	Deltagard	Culex tarsalis	Vic Fazio	mixed	2	25	75	21
2023-09-28	Deltagard	Culex tarsalis	Vic Fazio	mixed	2	25	90	22
2023-09-28	Deltagard	Culex tarsalis	Vic Fazio	mixed	2	25	105	24
2023-09-28	Deltagard	Culex tarsalis	Vic Fazio	mixed	2	25	120	25
2023-09-28	Deltagard	Culex tarsalis	Vic Fazio	mixed	2	25	135	25
2023-09-28	Deltagard	Culex tarsalis	Vic Fazio	mixed	2	25	150	25
2023-09-28	Deltagard	Culex tarsalis	Vic Fazio	mixed	2	25	165	25
2023-09-28	Deltagard	Culex tarsalis	Vic Fazio	mixed	2	25	180	25
2023-09-28	Deltagard	Culex tarsalis	Vic Fazio	mixed	3	25	0	0
2023-09-28	Deltagard	Culex tarsalis	Vic Fazio	mixed	3	25	5	0
2023-09-28	Deltagard	Culex tarsalis	Vic Fazio	mixed	3	25	10	0
2023-09-28	Deltagard	Culex tarsalis	Vic Fazio	mixed	3	25	15	3
2023-09-28	Deltagard	Culex tarsalis	Vic Fazio	mixed	3	25	30	8
2023-09-28	Deltagard	Culex tarsalis	Vic Fazio	mixed	3	25	45	18
2023-09-28	Deltagard	Culex tarsalis	Vic Fazio	mixed	3	25	60	19
2023-09-28	Deltagard	Culex tarsalis	Vic Fazio	mixed	3	25	75	20
2023-09-28	Deltagard	Culex tarsalis	Vic Fazio	mixed	3	25	90	20
2023-09-28	Deltagard	Culex tarsalis	Vic Fazio	mixed	3	25	105	25
2023-09-28	Deltagard	Culex tarsalis	Vic Fazio	mixed	3	25	120	25
2023-09-28	Deltagard	Culex tarsalis	Vic Fazio	mixed	3	25	135	25
2023-09-28	Deltagard	Culex tarsalis	Vic Fazio	mixed	3	25	150	25
2023-09-28	Deltagard	Culex tarsalis	Vic Fazio	mixed	3	25	165	25
2023-09-28	Deltagard	Culex tarsalis	Vic Fazio	mixed	3	25	180	25
2023-09-28	Deltagard	Culex tarsalis	Vic Fazio	mixed	4	25	0	0
2023-09-28	Deltagard	Culex tarsalis	Vic Fazio	mixed	4	25	5	0
2023-09-28	Deltagard	Culex tarsalis	Vic Fazio	mixed	4	25	10	0
2023-09-28	Deltagard	Culex tarsalis	Vic Fazio	mixed	4	25	15	4
2023-09-28	Deltagard	Culex tarsalis	Vic Fazio	mixed	4	25	30	12
2023-09-28	Deltagard	Culex tarsalis	Vic Fazio	mixed	4	25	45	14
2023-09-28	Deltagard	Culex tarsalis	Vic Fazio	mixed	4	25	60	18
2023-09-28	Deltagard	Culex tarsalis	Vic Fazio	mixed	4	25	75	21
2023-09-28	Deltagard	Culex tarsalis	Vic Fazio	mixed	4	25	90	22
2023-09-28	Deltagard	Culex tarsalis	Vic Fazio	mixed	4	25	105	25
2023-09-28	Deltagard	Culex tarsalis	Vic Fazio	mixed	4	25	120	25
2023-09-28	Deltagard	Culex tarsalis	Vic Fazio	mixed	4	25	135	25
2023-09-28	Deltagard	Culex tarsalis	Vic Fazio	mixed	4	25	150	25
2023-09-28	Deltagard	Culex tarsalis	Vic Fazio	mixed	4	25	165	25
2023-09-28	Deltagard	Culex tarsalis	Vic Fazio	mixed	4	25	180	25
2023-09-28	Deltamethrin (technical grade)	Culex tarsalis	Vic Fazio	mixed	1	23	0	0
2023-09-28	Deltamethrin (technical grade)	Culex tarsalis	Vic Fazio	mixed	1	23	5	0
2023-09-28	Deltamethrin (technical grade)	Culex tarsalis	Vic Fazio	mixed	1	23	10	1
2023-09-28	Deltamethrin (technical grade)	Culex tarsalis	Vic Fazio	mixed	1	23	15	1
2023-09-28	Deltamethrin (technical grade)	Culex tarsalis	Vic Fazio	mixed	1	23	30	1
2023-09-28	Deltamethrin (technical grade)	Culex tarsalis	Vic Fazio	mixed	1	23	45	2
2023-09-28	Deltamethrin (technical grade)	Culex tarsalis	Vic Fazio	mixed	1	23	60	4
2023-09-28	Deltamethrin (technical grade)	Culex tarsalis	Vic Fazio	mixed	1	23	75	4
2023-09-28	Deltamethrin (technical grade)	Culex tarsalis	Vic Fazio	mixed	1	23	90	6
2023-09-28	Deltamethrin (technical grade)	Culex tarsalis	Vic Fazio	mixed	1	23	105	7
2023-09-28	Deltamethrin (technical grade)	Culex tarsalis	Vic Fazio	mixed	1	23	120	10
2023-09-28	Deltamethrin (technical grade)	Culex tarsalis	Vic Fazio	mixed	1	23	135	13
2023-09-28	Deltamethrin (technical grade)	Culex tarsalis	Vic Fazio	mixed	1	23	150	16
2023-09-28	Deltamethrin (technical grade)	Culex tarsalis	Vic Fazio	mixed	1	23	165	18
2023-09-28	Deltamethrin (technical grade)	Culex tarsalis	Vic Fazio	mixed	1	23	180	20
2023-09-28	Deltamethrin (technical grade)	Culex tarsalis	Vic Fazio	mixed	2	24	0	0
2023-09-28	Deltamethrin (technical grade)	Culex tarsalis	Vic Fazio	mixed	2	24	5	0
2023-09-28	Deltamethrin (technical grade)	Culex tarsalis	Vic Fazio	mixed	2	24	10	0
2023-09-28	Deltamethrin (technical grade)	Culex tarsalis	Vic Fazio	mixed	2	24	15	0
2023-09-28	Deltamethrin (technical grade)	Culex tarsalis	Vic Fazio	mixed	2	24	30	0
2023-09-28	Deltamethrin (technical grade)	Culex tarsalis	Vic Fazio	mixed	2	24	45	1
2023-09-28	Deltamethrin (technical grade)	Culex tarsalis	Vic Fazio	mixed	2	24	60	4
2023-09-28	Deltamethrin (technical grade)	Culex tarsalis	Vic Fazio	mixed	2	24	75	6
2023-09-28	Deltamethrin (technical grade)	Culex tarsalis	Vic Fazio	mixed	2	24	90	7
2023-09-28	Deltamethrin (technical grade)	Culex tarsalis	Vic Fazio	mixed	2	24	105	7
2023-09-28	Deltamethrin (technical grade)	Culex tarsalis	Vic Fazio	mixed	2	24	120	9
2023-09-28	Deltamethrin (technical grade)	Culex tarsalis	Vic Fazio	mixed	2	24	135	12
2023-09-28	Deltamethrin (technical grade)	Culex tarsalis	Vic Fazio	mixed	2	24	150	17
2023-09-28	Deltamethrin (technical grade)	Culex tarsalis	Vic Fazio	mixed	2	24	165	17
2023-09-28	Deltamethrin (technical grade)	Culex tarsalis	Vic Fazio	mixed	2	24	180	19
2023-09-28	Deltamethrin (technical grade)	Culex tarsalis	Vic Fazio	mixed	3	25	0	0
2023-09-28	Deltamethrin (technical grade)	Culex tarsalis	Vic Fazio	mixed	3	25	5	0
2023-09-28	Deltamethrin (technical grade)	Culex tarsalis	Vic Fazio	mixed	3	25	10	0
2023-09-28	Deltamethrin (technical grade)	Culex tarsalis	Vic Fazio	mixed	3	25	15	1
2023-09-28	Deltamethrin (technical grade)	Culex tarsalis	Vic Fazio	mixed	3	25	30	1
2023-09-28	Deltamethrin (technical grade)	Culex tarsalis	Vic Fazio	mixed	3	25	45	3
2023-09-28	Deltamethrin (technical grade)	Culex tarsalis	Vic Fazio	mixed	3	25	60	6
2023-09-28	Deltamethrin (technical grade)	Culex tarsalis	Vic Fazio	mixed	3	25	75	6
2023-09-28	Deltamethrin (technical grade)	Culex tarsalis	Vic Fazio	mixed	3	25	90	7
2023-09-28	Deltamethrin (technical grade)	Culex tarsalis	Vic Fazio	mixed	3	25	105	9
2023-09-28	Deltamethrin (technical grade)	Culex tarsalis	Vic Fazio	mixed	3	25	120	12
2023-09-28	Deltamethrin (technical grade)	Culex tarsalis	Vic Fazio	mixed	3	25	135	15
2023-09-28	Deltamethrin (technical grade)	Culex tarsalis	Vic Fazio	mixed	3	25	150	16
2023-09-28	Deltamethrin (technical grade)	Culex tarsalis	Vic Fazio	mixed	3	25	165	19
2023-09-28	Deltamethrin (technical grade)	Culex tarsalis	Vic Fazio	mixed	3	25	180	22
2023-09-28	Deltamethrin (technical grade)	Culex tarsalis	Vic Fazio	mixed	4	25	0	0
2023-09-28	Deltamethrin (technical grade)	Culex tarsalis	Vic Fazio	mixed	4	25	5	0
2023-09-28	Deltamethrin (technical grade)	Culex tarsalis	Vic Fazio	mixed	4	25	10	0
2023-09-28	Deltamethrin (technical grade)	Culex tarsalis	Vic Fazio	mixed	4	25	15	0
2023-09-28	Deltamethrin (technical grade)	Culex tarsalis	Vic Fazio	mixed	4	25	30	0
2023-09-28	Deltamethrin (technical grade)	Culex tarsalis	Vic Fazio	mixed	4	25	45	0
2023-09-28	Deltamethrin (technical grade)	Culex tarsalis	Vic Fazio	mixed	4	25	60	3
2023-09-28	Deltamethrin (technical grade)	Culex tarsalis	Vic Fazio	mixed	4	25	75	5
2023-09-28	Deltamethrin (technical grade)	Culex tarsalis	Vic Fazio	mixed	4	25	90	7
2023-09-28	Deltamethrin (technical grade)	Culex tarsalis	Vic Fazio	mixed	4	25	105	8
2023-09-28	Deltamethrin (technical grade)	Culex tarsalis	Vic Fazio	mixed	4	25	120	11
2023-09-28	Deltamethrin (technical grade)	Culex tarsalis	Vic Fazio	mixed	4	25	135	17
2023-09-28	Deltamethrin (technical grade)	Culex tarsalis	Vic Fazio	mixed	4	25	150	17
2023-09-28	Deltamethrin (technical grade)	Culex tarsalis	Vic Fazio	mixed	4	25	165	20
2023-09-28	Deltamethrin (technical grade)	Culex tarsalis	Vic Fazio	mixed	4	25	180	20
2023-09-28	Malathion (technical grade)	Culex tarsalis	Vic Fazio	mixed	1	25	0	0
2023-09-28	Malathion (technical grade)	Culex tarsalis	Vic Fazio	mixed	1	25	5	0
2023-09-28	Malathion (technical grade)	Culex tarsalis	Vic Fazio	mixed	1	25	10	1
2023-09-28	Malathion (technical grade)	Culex tarsalis	Vic Fazio	mixed	1	25	15	1
2023-09-28	Malathion (technical grade)	Culex tarsalis	Vic Fazio	mixed	1	25	30	1
2023-09-28	Malathion (technical grade)	Culex tarsalis	Vic Fazio	mixed	1	25	45	2
2023-09-28	Malathion (technical grade)	Culex tarsalis	Vic Fazio	mixed	1	25	60	5
2023-09-28	Malathion (technical grade)	Culex tarsalis	Vic Fazio	mixed	1	25	75	6
2023-09-28	Malathion (technical grade)	Culex tarsalis	Vic Fazio	mixed	1	25	90	6
2023-09-28	Malathion (technical grade)	Culex tarsalis	Vic Fazio	mixed	1	25	105	9
2023-09-28	Malathion (technical grade)	Culex tarsalis	Vic Fazio	mixed	1	25	120	13
2023-09-28	Malathion (technical grade)	Culex tarsalis	Vic Fazio	mixed	1	25	135	13
2023-09-28	Malathion (technical grade)	Culex tarsalis	Vic Fazio	mixed	1	25	150	13
2023-09-28	Malathion (technical grade)	Culex tarsalis	Vic Fazio	mixed	1	25	165	15
2023-09-28	Malathion (technical grade)	Culex tarsalis	Vic Fazio	mixed	1	25	180	15
2023-09-28	Malathion (technical grade)	Culex tarsalis	Vic Fazio	mixed	2	25	0	0
2023-09-28	Malathion (technical grade)	Culex tarsalis	Vic Fazio	mixed	2	25	5	0
2023-09-28	Malathion (technical grade)	Culex tarsalis	Vic Fazio	mixed	2	25	10	0
2023-09-28	Malathion (technical grade)	Culex tarsalis	Vic Fazio	mixed	2	25	15	0
2023-09-28	Malathion (technical grade)	Culex tarsalis	Vic Fazio	mixed	2	25	30	0
2023-09-28	Malathion (technical grade)	Culex tarsalis	Vic Fazio	mixed	2	25	45	0
2023-09-28	Malathion (technical grade)	Culex tarsalis	Vic Fazio	mixed	2	25	60	4
2023-09-28	Malathion (technical grade)	Culex tarsalis	Vic Fazio	mixed	2	25	75	4
2023-09-28	Malathion (technical grade)	Culex tarsalis	Vic Fazio	mixed	2	25	90	5
2023-09-28	Malathion (technical grade)	Culex tarsalis	Vic Fazio	mixed	2	25	105	7
2023-09-28	Malathion (technical grade)	Culex tarsalis	Vic Fazio	mixed	2	25	120	8
2023-09-28	Malathion (technical grade)	Culex tarsalis	Vic Fazio	mixed	2	25	135	11
2023-09-28	Malathion (technical grade)	Culex tarsalis	Vic Fazio	mixed	2	25	150	12
2023-09-28	Malathion (technical grade)	Culex tarsalis	Vic Fazio	mixed	2	25	165	12
2023-09-28	Malathion (technical grade)	Culex tarsalis	Vic Fazio	mixed	2	25	180	12
2023-09-28	Malathion (technical grade)	Culex tarsalis	Vic Fazio	mixed	3	25	0	0
2023-09-28	Malathion (technical grade)	Culex tarsalis	Vic Fazio	mixed	3	25	5	0
2023-09-28	Malathion (technical grade)	Culex tarsalis	Vic Fazio	mixed	3	25	10	0
2023-09-28	Malathion (technical grade)	Culex tarsalis	Vic Fazio	mixed	3	25	15	0
2023-09-28	Malathion (technical grade)	Culex tarsalis	Vic Fazio	mixed	3	25	30	0
2023-09-28	Malathion (technical grade)	Culex tarsalis	Vic Fazio	mixed	3	25	45	1
2023-09-28	Malathion (technical grade)	Culex tarsalis	Vic Fazio	mixed	3	25	60	5
2023-09-28	Malathion (technical grade)	Culex tarsalis	Vic Fazio	mixed	3	25	75	6
2023-09-28	Malathion (technical grade)	Culex tarsalis	Vic Fazio	mixed	3	25	90	6
2023-09-28	Malathion (technical grade)	Culex tarsalis	Vic Fazio	mixed	3	25	105	7
2023-09-28	Malathion (technical grade)	Culex tarsalis	Vic Fazio	mixed	3	25	120	7
2023-09-28	Malathion (technical grade)	Culex tarsalis	Vic Fazio	mixed	3	25	135	8
2023-09-28	Malathion (technical grade)	Culex tarsalis	Vic Fazio	mixed	3	25	150	9
2023-09-28	Malathion (technical grade)	Culex tarsalis	Vic Fazio	mixed	3	25	165	11
2023-09-28	Malathion (technical grade)	Culex tarsalis	Vic Fazio	mixed	3	25	180	12
2023-09-28	Malathion (technical grade)	Culex tarsalis	Vic Fazio	mixed	4	25	0	0
2023-09-28	Malathion (technical grade)	Culex tarsalis	Vic Fazio	mixed	4	25	5	1
2023-09-28	Malathion (technical grade)	Culex tarsalis	Vic Fazio	mixed	4	25	10	1
2023-09-28	Malathion (technical grade)	Culex tarsalis	Vic Fazio	mixed	4	25	15	1
2023-09-28	Malathion (technical grade)	Culex tarsalis	Vic Fazio	mixed	4	25	30	1
2023-09-28	Malathion (technical grade)	Culex tarsalis	Vic Fazio	mixed	4	25	45	2
2023-09-28	Malathion (technical grade)	Culex tarsalis	Vic Fazio	mixed	4	25	60	3
2023-09-28	Malathion (technical grade)	Culex tarsalis	Vic Fazio	mixed	4	25	75	4
2023-09-28	Malathion (technical grade)	Culex tarsalis	Vic Fazio	mixed	4	25	90	6
2023-09-28	Malathion (technical grade)	Culex tarsalis	Vic Fazio	mixed	4	25	105	6
2023-09-28	Malathion (technical grade)	Culex tarsalis	Vic Fazio	mixed	4	25	120	7
2023-09-28	Malathion (technical grade)	Culex tarsalis	Vic Fazio	mixed	4	25	135	8
2023-09-28	Malathion (technical grade)	Culex tarsalis	Vic Fazio	mixed	4	25	150	13
2023-09-28	Malathion (technical grade)	Culex tarsalis	Vic Fazio	mixed	4	25	165	16
2023-09-28	Malathion (technical grade)	Culex tarsalis	Vic Fazio	mixed	4	25	180	16
2023-10-13	Acetone	Culex tarsalis	KNWR	mixed	1	24	0	0
2023-10-13	Acetone	Culex tarsalis	KNWR	mixed	1	24	5	0
2023-10-13	Acetone	Culex tarsalis	KNWR	mixed	1	24	10	0
2023-10-13	Acetone	Culex tarsalis	KNWR	mixed	1	24	15	0
2023-10-13	Acetone	Culex tarsalis	KNWR	mixed	1	24	30	0
2023-10-13	Acetone	Culex tarsalis	KNWR	mixed	1	24	45	0
2023-10-13	Acetone	Culex tarsalis	KNWR	mixed	1	24	60	0
2023-10-13	Acetone	Culex tarsalis	KNWR	mixed	1	24	75	0
2023-10-13	Acetone	Culex tarsalis	KNWR	mixed	1	24	90	0
2023-10-13	Acetone	Culex tarsalis	KNWR	mixed	1	24	105	0
2023-10-13	Acetone	Culex tarsalis	KNWR	mixed	1	24	120	0
2023-10-13	Acetone	Culex tarsalis	KNWR	mixed	1	24	135	0
2023-10-13	Acetone	Culex tarsalis	KNWR	mixed	1	24	150	0
2023-10-13	Acetone	Culex tarsalis	KNWR	mixed	1	24	165	0
2023-10-13	Acetone	Culex tarsalis	KNWR	mixed	1	24	180	0
2023-10-13	Acetone	Culex tarsalis	KNWR	mixed	2	25	0	0
2023-10-13	Acetone	Culex tarsalis	KNWR	mixed	2	25	5	0
2023-10-13	Acetone	Culex tarsalis	KNWR	mixed	2	25	10	0
2023-10-13	Acetone	Culex tarsalis	KNWR	mixed	2	25	15	0
2023-10-13	Acetone	Culex tarsalis	KNWR	mixed	2	25	30	0
2023-10-13	Acetone	Culex tarsalis	KNWR	mixed	2	25	45	0
2023-10-13	Acetone	Culex tarsalis	KNWR	mixed	2	25	60	0
2023-10-13	Acetone	Culex tarsalis	KNWR	mixed	2	25	75	0
2023-10-13	Acetone	Culex tarsalis	KNWR	mixed	2	25	90	0
2023-10-13	Acetone	Culex tarsalis	KNWR	mixed	2	25	105	0
2023-10-13	Acetone	Culex tarsalis	KNWR	mixed	2	25	120	0
2023-10-13	Acetone	Culex tarsalis	KNWR	mixed	2	25	135	0
2023-10-13	Acetone	Culex tarsalis	KNWR	mixed	2	25	150	0
2023-10-13	Acetone	Culex tarsalis	KNWR	mixed	2	25	165	0
2023-10-13	Acetone	Culex tarsalis	KNWR	mixed	2	25	180	0
2023-10-13	Acetone	Culex tarsalis	KNWR	mixed	3	25	0	1
2023-10-13	Acetone	Culex tarsalis	KNWR	mixed	3	25	5	1
2023-10-13	Acetone	Culex tarsalis	KNWR	mixed	3	25	10	1
2023-10-13	Acetone	Culex tarsalis	KNWR	mixed	3	25	15	1
2023-10-13	Acetone	Culex tarsalis	KNWR	mixed	3	25	30	1
2023-10-13	Acetone	Culex tarsalis	KNWR	mixed	3	25	45	1
2023-10-13	Acetone	Culex tarsalis	KNWR	mixed	3	25	60	1
2023-10-13	Acetone	Culex tarsalis	KNWR	mixed	3	25	75	1
2023-10-13	Acetone	Culex tarsalis	KNWR	mixed	3	25	90	1
2023-10-13	Acetone	Culex tarsalis	KNWR	mixed	3	25	105	1
2023-10-13	Acetone	Culex tarsalis	KNWR	mixed	3	25	120	1
2023-10-13	Acetone	Culex tarsalis	KNWR	mixed	3	25	135	1
2023-10-13	Acetone	Culex tarsalis	KNWR	mixed	3	25	150	1
2023-10-13	Acetone	Culex tarsalis	KNWR	mixed	3	25	165	1
2023-10-13	Acetone	Culex tarsalis	KNWR	mixed	3	25	180	1
2023-10-13	Acetone	Culex tarsalis	KNWR	mixed	4	24	0	0
2023-10-13	Acetone	Culex tarsalis	KNWR	mixed	4	24	5	0
2023-10-13	Acetone	Culex tarsalis	KNWR	mixed	4	24	10	0
2023-10-13	Acetone	Culex tarsalis	KNWR	mixed	4	24	15	0
2023-10-13	Acetone	Culex tarsalis	KNWR	mixed	4	24	30	0
2023-10-13	Acetone	Culex tarsalis	KNWR	mixed	4	24	45	0
2023-10-13	Acetone	Culex tarsalis	KNWR	mixed	4	24	60	0
2023-10-13	Acetone	Culex tarsalis	KNWR	mixed	4	24	75	0
2023-10-13	Acetone	Culex tarsalis	KNWR	mixed	4	24	90	0
2023-10-13	Acetone	Culex tarsalis	KNWR	mixed	4	24	105	0
2023-10-13	Acetone	Culex tarsalis	KNWR	mixed	4	24	120	0
2023-10-13	Acetone	Culex tarsalis	KNWR	mixed	4	24	135	0
2023-10-13	Acetone	Culex tarsalis	KNWR	mixed	4	24	150	0
2023-10-13	Acetone	Culex tarsalis	KNWR	mixed	4	24	165	0
2023-10-13	Acetone	Culex tarsalis	KNWR	mixed	4	24	180	0
2023-10-13	Fyfanon EW	Culex tarsalis	KNWR	mixed	1	24	0	0
2023-10-13	Fyfanon EW	Culex tarsalis	KNWR	mixed	1	24	5	2
2023-10-13	Fyfanon EW	Culex tarsalis	KNWR	mixed	1	24	10	3
2023-10-13	Fyfanon EW	Culex tarsalis	KNWR	mixed	1	24	15	3
2023-10-13	Fyfanon EW	Culex tarsalis	KNWR	mixed	1	24	30	4
2023-10-13	Fyfanon EW	Culex tarsalis	KNWR	mixed	1	24	45	8
2023-10-13	Fyfanon EW	Culex tarsalis	KNWR	mixed	1	24	60	24
2023-10-13	Fyfanon EW	Culex tarsalis	KNWR	mixed	1	24	75	24
2023-10-13	Fyfanon EW	Culex tarsalis	KNWR	mixed	1	24	90	24
2023-10-13	Fyfanon EW	Culex tarsalis	KNWR	mixed	1	24	105	24
2023-10-13	Fyfanon EW	Culex tarsalis	KNWR	mixed	1	24	120	24
2023-10-13	Fyfanon EW	Culex tarsalis	KNWR	mixed	1	24	135	24
2023-10-13	Fyfanon EW	Culex tarsalis	KNWR	mixed	1	24	150	24
2023-10-13	Fyfanon EW	Culex tarsalis	KNWR	mixed	1	24	165	24
2023-10-13	Fyfanon EW	Culex tarsalis	KNWR	mixed	1	24	180	24
2023-10-13	Fyfanon EW	Culex tarsalis	KNWR	mixed	2	25	0	0
2023-10-13	Fyfanon EW	Culex tarsalis	KNWR	mixed	2	25	5	3
2023-10-13	Fyfanon EW	Culex tarsalis	KNWR	mixed	2	25	10	4
2023-10-13	Fyfanon EW	Culex tarsalis	KNWR	mixed	2	25	15	4
2023-10-13	Fyfanon EW	Culex tarsalis	KNWR	mixed	2	25	30	4
2023-10-13	Fyfanon EW	Culex tarsalis	KNWR	mixed	2	25	45	10
2023-10-13	Fyfanon EW	Culex tarsalis	KNWR	mixed	2	25	60	25
2023-10-13	Fyfanon EW	Culex tarsalis	KNWR	mixed	2	25	75	25
2023-10-13	Fyfanon EW	Culex tarsalis	KNWR	mixed	2	25	90	25
2023-10-13	Fyfanon EW	Culex tarsalis	KNWR	mixed	2	25	105	25
2023-10-13	Fyfanon EW	Culex tarsalis	KNWR	mixed	2	25	120	25
2023-10-13	Fyfanon EW	Culex tarsalis	KNWR	mixed	2	25	135	25
2023-10-13	Fyfanon EW	Culex tarsalis	KNWR	mixed	2	25	150	25
2023-10-13	Fyfanon EW	Culex tarsalis	KNWR	mixed	2	25	165	25
2023-10-13	Fyfanon EW	Culex tarsalis	KNWR	mixed	2	25	180	25
2023-10-13	Fyfanon EW	Culex tarsalis	KNWR	mixed	3	25	0	0
2023-10-13	Fyfanon EW	Culex tarsalis	KNWR	mixed	3	25	5	3
2023-10-13	Fyfanon EW	Culex tarsalis	KNWR	mixed	3	25	10	3
2023-10-13	Fyfanon EW	Culex tarsalis	KNWR	mixed	3	25	15	3
2023-10-13	Fyfanon EW	Culex tarsalis	KNWR	mixed	3	25	30	4
2023-10-13	Fyfanon EW	Culex tarsalis	KNWR	mixed	3	25	45	10
2023-10-13	Fyfanon EW	Culex tarsalis	KNWR	mixed	3	25	60	24
2023-10-13	Fyfanon EW	Culex tarsalis	KNWR	mixed	3	25	75	25
2023-10-13	Fyfanon EW	Culex tarsalis	KNWR	mixed	3	25	90	25
2023-10-13	Fyfanon EW	Culex tarsalis	KNWR	mixed	3	25	105	25
2023-10-13	Fyfanon EW	Culex tarsalis	KNWR	mixed	3	25	120	25
2023-10-13	Fyfanon EW	Culex tarsalis	KNWR	mixed	3	25	135	25
2023-10-13	Fyfanon EW	Culex tarsalis	KNWR	mixed	3	25	150	25
2023-10-13	Fyfanon EW	Culex tarsalis	KNWR	mixed	3	25	165	25
2023-10-13	Fyfanon EW	Culex tarsalis	KNWR	mixed	3	25	180	25
2023-10-13	Fyfanon EW	Culex tarsalis	KNWR	mixed	4	24	0	0
2023-10-13	Fyfanon EW	Culex tarsalis	KNWR	mixed	4	24	5	0
2023-10-13	Fyfanon EW	Culex tarsalis	KNWR	mixed	4	24	10	2
2023-10-13	Fyfanon EW	Culex tarsalis	KNWR	mixed	4	24	15	2
2023-10-13	Fyfanon EW	Culex tarsalis	KNWR	mixed	4	24	30	3
2023-10-13	Fyfanon EW	Culex tarsalis	KNWR	mixed	4	24	45	9
2023-10-13	Fyfanon EW	Culex tarsalis	KNWR	mixed	4	24	60	24
2023-10-13	Fyfanon EW	Culex tarsalis	KNWR	mixed	4	24	75	24
2023-10-13	Fyfanon EW	Culex tarsalis	KNWR	mixed	4	24	90	24
2023-10-13	Fyfanon EW	Culex tarsalis	KNWR	mixed	4	24	105	24
2023-10-13	Fyfanon EW	Culex tarsalis	KNWR	mixed	4	24	120	24
2023-10-13	Fyfanon EW	Culex tarsalis	KNWR	mixed	4	24	135	24
2023-10-13	Fyfanon EW	Culex tarsalis	KNWR	mixed	4	24	150	24
2023-10-13	Fyfanon EW	Culex tarsalis	KNWR	mixed	4	24	165	24
2023-10-13	Fyfanon EW	Culex tarsalis	KNWR	mixed	4	24	180	24
2023-10-13	Acetone	Culex tarsalis	Vic Fazio	mixed	1	24	0	0
2023-10-13	Acetone	Culex tarsalis	Vic Fazio	mixed	1	24	5	0
2023-10-13	Acetone	Culex tarsalis	Vic Fazio	mixed	1	24	10	0
2023-10-13	Acetone	Culex tarsalis	Vic Fazio	mixed	1	24	15	0
2023-10-13	Acetone	Culex tarsalis	Vic Fazio	mixed	1	24	30	0
2023-10-13	Acetone	Culex tarsalis	Vic Fazio	mixed	1	24	45	0
2023-10-13	Acetone	Culex tarsalis	Vic Fazio	mixed	1	24	60	0
2023-10-13	Acetone	Culex tarsalis	Vic Fazio	mixed	1	24	75	0
2023-10-13	Acetone	Culex tarsalis	Vic Fazio	mixed	1	24	90	0
2023-10-13	Acetone	Culex tarsalis	Vic Fazio	mixed	1	24	105	0
2023-10-13	Acetone	Culex tarsalis	Vic Fazio	mixed	1	24	120	0
2023-10-13	Acetone	Culex tarsalis	Vic Fazio	mixed	1	24	135	0
2023-10-13	Acetone	Culex tarsalis	Vic Fazio	mixed	1	24	150	0
2023-10-13	Acetone	Culex tarsalis	Vic Fazio	mixed	1	24	165	0
2023-10-13	Acetone	Culex tarsalis	Vic Fazio	mixed	1	24	180	0
2023-10-13	Acetone	Culex tarsalis	Vic Fazio	mixed	2	25	0	0
2023-10-13	Acetone	Culex tarsalis	Vic Fazio	mixed	2	25	5	0
2023-10-13	Acetone	Culex tarsalis	Vic Fazio	mixed	2	25	10	0
2023-10-13	Acetone	Culex tarsalis	Vic Fazio	mixed	2	25	15	0
2023-10-13	Acetone	Culex tarsalis	Vic Fazio	mixed	2	25	30	0
2023-10-13	Acetone	Culex tarsalis	Vic Fazio	mixed	2	25	45	0
2023-10-13	Acetone	Culex tarsalis	Vic Fazio	mixed	2	25	60	0
2023-10-13	Acetone	Culex tarsalis	Vic Fazio	mixed	2	25	75	0
2023-10-13	Acetone	Culex tarsalis	Vic Fazio	mixed	2	25	90	0
2023-10-13	Acetone	Culex tarsalis	Vic Fazio	mixed	2	25	105	0
2023-10-13	Acetone	Culex tarsalis	Vic Fazio	mixed	2	25	120	0
2023-10-13	Acetone	Culex tarsalis	Vic Fazio	mixed	2	25	135	0
2023-10-13	Acetone	Culex tarsalis	Vic Fazio	mixed	2	25	150	0
2023-10-13	Acetone	Culex tarsalis	Vic Fazio	mixed	2	25	165	0
2023-10-13	Acetone	Culex tarsalis	Vic Fazio	mixed	2	25	180	0
2023-10-13	Acetone	Culex tarsalis	Vic Fazio	mixed	3	25	0	0
2023-10-13	Acetone	Culex tarsalis	Vic Fazio	mixed	3	25	5	0
2023-10-13	Acetone	Culex tarsalis	Vic Fazio	mixed	3	25	10	0
2023-10-13	Acetone	Culex tarsalis	Vic Fazio	mixed	3	25	15	0
2023-10-13	Acetone	Culex tarsalis	Vic Fazio	mixed	3	25	30	0
2023-10-13	Acetone	Culex tarsalis	Vic Fazio	mixed	3	25	45	0
2023-10-13	Acetone	Culex tarsalis	Vic Fazio	mixed	3	25	60	0
2023-10-13	Acetone	Culex tarsalis	Vic Fazio	mixed	3	25	75	0
2023-10-13	Acetone	Culex tarsalis	Vic Fazio	mixed	3	25	90	0
2023-10-13	Acetone	Culex tarsalis	Vic Fazio	mixed	3	25	105	0
2023-10-13	Acetone	Culex tarsalis	Vic Fazio	mixed	3	25	120	0
2023-10-13	Acetone	Culex tarsalis	Vic Fazio	mixed	3	25	135	0
2023-10-13	Acetone	Culex tarsalis	Vic Fazio	mixed	3	25	150	0
2023-10-13	Acetone	Culex tarsalis	Vic Fazio	mixed	3	25	165	0
2023-10-13	Acetone	Culex tarsalis	Vic Fazio	mixed	3	25	180	0
2023-10-13	Acetone	Culex tarsalis	Vic Fazio	mixed	4	24	0	0
2023-10-13	Acetone	Culex tarsalis	Vic Fazio	mixed	4	24	5	0
2023-10-13	Acetone	Culex tarsalis	Vic Fazio	mixed	4	24	10	0
2023-10-13	Acetone	Culex tarsalis	Vic Fazio	mixed	4	24	15	0
2023-10-13	Acetone	Culex tarsalis	Vic Fazio	mixed	4	24	30	0
2023-10-13	Acetone	Culex tarsalis	Vic Fazio	mixed	4	24	45	0
2023-10-13	Acetone	Culex tarsalis	Vic Fazio	mixed	4	24	60	0
2023-10-13	Acetone	Culex tarsalis	Vic Fazio	mixed	4	24	75	0
2023-10-13	Acetone	Culex tarsalis	Vic Fazio	mixed	4	24	90	0
2023-10-13	Acetone	Culex tarsalis	Vic Fazio	mixed	4	24	105	0
2023-10-13	Acetone	Culex tarsalis	Vic Fazio	mixed	4	24	120	0
2023-10-13	Acetone	Culex tarsalis	Vic Fazio	mixed	4	24	135	0
2023-10-13	Acetone	Culex tarsalis	Vic Fazio	mixed	4	24	150	0
2023-10-13	Acetone	Culex tarsalis	Vic Fazio	mixed	4	24	165	0
2023-10-13	Acetone	Culex tarsalis	Vic Fazio	mixed	4	24	180	0
2023-10-13	Fyfanon EW	Culex tarsalis	Vic Fazio	mixed	1	24	0	0
2023-10-13	Fyfanon EW	Culex tarsalis	Vic Fazio	mixed	1	24	5	0
2023-10-13	Fyfanon EW	Culex tarsalis	Vic Fazio	mixed	1	24	10	0
2023-10-13	Fyfanon EW	Culex tarsalis	Vic Fazio	mixed	1	24	15	0
2023-10-13	Fyfanon EW	Culex tarsalis	Vic Fazio	mixed	1	24	30	1
2023-10-13	Fyfanon EW	Culex tarsalis	Vic Fazio	mixed	1	24	45	1
2023-10-13	Fyfanon EW	Culex tarsalis	Vic Fazio	mixed	1	24	60	2
2023-10-13	Fyfanon EW	Culex tarsalis	Vic Fazio	mixed	1	24	75	3
2023-10-13	Fyfanon EW	Culex tarsalis	Vic Fazio	mixed	1	24	90	3
2023-10-13	Fyfanon EW	Culex tarsalis	Vic Fazio	mixed	1	24	105	5
2023-10-13	Fyfanon EW	Culex tarsalis	Vic Fazio	mixed	1	24	120	7
2023-10-13	Fyfanon EW	Culex tarsalis	Vic Fazio	mixed	1	24	135	9
2023-10-13	Fyfanon EW	Culex tarsalis	Vic Fazio	mixed	1	24	150	11
2023-10-13	Fyfanon EW	Culex tarsalis	Vic Fazio	mixed	1	24	165	13
2023-10-13	Fyfanon EW	Culex tarsalis	Vic Fazio	mixed	1	24	180	16
2023-10-13	Fyfanon EW	Culex tarsalis	Vic Fazio	mixed	2	25	0	0
2023-10-13	Fyfanon EW	Culex tarsalis	Vic Fazio	mixed	2	25	5	0
2023-10-13	Fyfanon EW	Culex tarsalis	Vic Fazio	mixed	2	25	10	0
2023-10-13	Fyfanon EW	Culex tarsalis	Vic Fazio	mixed	2	25	15	0
2023-10-13	Fyfanon EW	Culex tarsalis	Vic Fazio	mixed	2	25	30	0
2023-10-13	Fyfanon EW	Culex tarsalis	Vic Fazio	mixed	2	25	45	2
2023-10-13	Fyfanon EW	Culex tarsalis	Vic Fazio	mixed	2	25	60	3
2023-10-13	Fyfanon EW	Culex tarsalis	Vic Fazio	mixed	2	25	75	5
2023-10-13	Fyfanon EW	Culex tarsalis	Vic Fazio	mixed	2	25	90	5
2023-10-13	Fyfanon EW	Culex tarsalis	Vic Fazio	mixed	2	25	105	6
2023-10-13	Fyfanon EW	Culex tarsalis	Vic Fazio	mixed	2	25	120	8
2023-10-13	Fyfanon EW	Culex tarsalis	Vic Fazio	mixed	2	25	135	8
2023-10-13	Fyfanon EW	Culex tarsalis	Vic Fazio	mixed	2	25	150	10
2023-10-13	Fyfanon EW	Culex tarsalis	Vic Fazio	mixed	2	25	165	12
2023-10-13	Fyfanon EW	Culex tarsalis	Vic Fazio	mixed	2	25	180	15
2023-10-13	Fyfanon EW	Culex tarsalis	Vic Fazio	mixed	3	25	0	0
2023-10-13	Fyfanon EW	Culex tarsalis	Vic Fazio	mixed	3	25	5	0
2023-10-13	Fyfanon EW	Culex tarsalis	Vic Fazio	mixed	3	25	10	0
2023-10-13	Fyfanon EW	Culex tarsalis	Vic Fazio	mixed	3	25	15	0
2023-10-13	Fyfanon EW	Culex tarsalis	Vic Fazio	mixed	3	25	30	0
2023-10-13	Fyfanon EW	Culex tarsalis	Vic Fazio	mixed	3	25	45	1
2023-10-13	Fyfanon EW	Culex tarsalis	Vic Fazio	mixed	3	25	60	2
2023-10-13	Fyfanon EW	Culex tarsalis	Vic Fazio	mixed	3	25	75	4
2023-10-13	Fyfanon EW	Culex tarsalis	Vic Fazio	mixed	3	25	90	5
2023-10-13	Fyfanon EW	Culex tarsalis	Vic Fazio	mixed	3	25	105	7
2023-10-13	Fyfanon EW	Culex tarsalis	Vic Fazio	mixed	3	25	120	8
2023-10-13	Fyfanon EW	Culex tarsalis	Vic Fazio	mixed	3	25	135	9
2023-10-13	Fyfanon EW	Culex tarsalis	Vic Fazio	mixed	3	25	150	10
2023-10-13	Fyfanon EW	Culex tarsalis	Vic Fazio	mixed	3	25	165	12
2023-10-13	Fyfanon EW	Culex tarsalis	Vic Fazio	mixed	3	25	180	13
2023-10-13	Fyfanon EW	Culex tarsalis	Vic Fazio	mixed	4	25	0	0
2023-10-13	Fyfanon EW	Culex tarsalis	Vic Fazio	mixed	4	25	5	0
2023-10-13	Fyfanon EW	Culex tarsalis	Vic Fazio	mixed	4	25	10	0
2023-10-13	Fyfanon EW	Culex tarsalis	Vic Fazio	mixed	4	25	15	0
2023-10-13	Fyfanon EW	Culex tarsalis	Vic Fazio	mixed	4	25	30	0
2023-10-13	Fyfanon EW	Culex tarsalis	Vic Fazio	mixed	4	25	45	1
2023-10-13	Fyfanon EW	Culex tarsalis	Vic Fazio	mixed	4	25	60	2
2023-10-13	Fyfanon EW	Culex tarsalis	Vic Fazio	mixed	4	25	75	1
2023-10-13	Fyfanon EW	Culex tarsalis	Vic Fazio	mixed	4	25	90	3
2023-10-13	Fyfanon EW	Culex tarsalis	Vic Fazio	mixed	4	25	105	4
2023-10-13	Fyfanon EW	Culex tarsalis	Vic Fazio	mixed	4	25	120	5
2023-10-13	Fyfanon EW	Culex tarsalis	Vic Fazio	mixed	4	25	135	7
2023-10-13	Fyfanon EW	Culex tarsalis	Vic Fazio	mixed	4	25	150	11
2023-10-13	Fyfanon EW	Culex tarsalis	Vic Fazio	mixed	4	25	165	13
2023-10-13	Fyfanon EW	Culex tarsalis	Vic Fazio	mixed	4	25	180	14
2023-12-20	Acetone	Culex pipiens	CQ1	mixed	1	25	0	0
2023-12-20	Acetone	Culex pipiens	CQ1	mixed	1	25	5	0
2023-12-20	Acetone	Culex pipiens	CQ1	mixed	1	25	10	0
2023-12-20	Acetone	Culex pipiens	CQ1	mixed	1	25	15	0
2023-12-20	Acetone	Culex pipiens	CQ1	mixed	1	25	30	0
2023-12-20	Acetone	Culex pipiens	CQ1	mixed	1	25	45	0
2023-12-20	Acetone	Culex pipiens	CQ1	mixed	1	25	60	0
2023-12-20	Acetone	Culex pipiens	CQ1	mixed	1	25	75	0
2023-12-20	Acetone	Culex pipiens	CQ1	mixed	1	25	90	0
2023-12-20	Acetone	Culex pipiens	CQ1	mixed	1	25	105	0
2023-12-20	Acetone	Culex pipiens	CQ1	mixed	1	25	120	0
2023-12-20	Acetone	Culex pipiens	CQ1	mixed	1	25	135	0
2023-12-20	Acetone	Culex pipiens	CQ1	mixed	1	25	150	0
2023-12-20	Acetone	Culex pipiens	CQ1	mixed	1	25	165	0
2023-12-20	Acetone	Culex pipiens	CQ1	mixed	1	25	180	0
2023-12-20	Acetone	Culex pipiens	CQ1	mixed	2	24	0	0
2023-12-20	Acetone	Culex pipiens	CQ1	mixed	2	24	5	0
2023-12-20	Acetone	Culex pipiens	CQ1	mixed	2	24	10	0
2023-12-20	Acetone	Culex pipiens	CQ1	mixed	2	24	15	0
2023-12-20	Acetone	Culex pipiens	CQ1	mixed	2	24	30	0
2023-12-20	Acetone	Culex pipiens	CQ1	mixed	2	24	45	0
2023-12-20	Acetone	Culex pipiens	CQ1	mixed	2	24	60	0
2023-12-20	Acetone	Culex pipiens	CQ1	mixed	2	24	75	0
2023-12-20	Acetone	Culex pipiens	CQ1	mixed	2	24	90	0
2023-12-20	Acetone	Culex pipiens	CQ1	mixed	2	24	105	0
2023-12-20	Acetone	Culex pipiens	CQ1	mixed	2	24	120	0
2023-12-20	Acetone	Culex pipiens	CQ1	mixed	2	24	135	0
2023-12-20	Acetone	Culex pipiens	CQ1	mixed	2	24	150	0
2023-12-20	Acetone	Culex pipiens	CQ1	mixed	2	24	165	0
2023-12-20	Acetone	Culex pipiens	CQ1	mixed	2	24	180	0
2023-12-20	Acetone	Culex pipiens	CQ1	mixed	3	24	0	0
2023-12-20	Acetone	Culex pipiens	CQ1	mixed	3	24	5	0
2023-12-20	Acetone	Culex pipiens	CQ1	mixed	3	24	10	0
2023-12-20	Acetone	Culex pipiens	CQ1	mixed	3	24	15	0
2023-12-20	Acetone	Culex pipiens	CQ1	mixed	3	24	30	0
2023-12-20	Acetone	Culex pipiens	CQ1	mixed	3	24	45	0
2023-12-20	Acetone	Culex pipiens	CQ1	mixed	3	24	60	0
2023-12-20	Acetone	Culex pipiens	CQ1	mixed	3	24	75	0
2023-12-20	Acetone	Culex pipiens	CQ1	mixed	3	24	90	0
2023-12-20	Acetone	Culex pipiens	CQ1	mixed	3	24	105	0
2023-12-20	Acetone	Culex pipiens	CQ1	mixed	3	24	120	0
2023-12-20	Acetone	Culex pipiens	CQ1	mixed	3	24	135	0
2023-12-20	Acetone	Culex pipiens	CQ1	mixed	3	24	150	0
2023-12-20	Acetone	Culex pipiens	CQ1	mixed	3	24	165	0
2023-12-20	Acetone	Culex pipiens	CQ1	mixed	3	24	180	0
2023-12-20	Acetone	Culex pipiens	CQ1	mixed	4	24	0	0
2023-12-20	Acetone	Culex pipiens	CQ1	mixed	4	24	5	0
2023-12-20	Acetone	Culex pipiens	CQ1	mixed	4	24	10	0
2023-12-20	Acetone	Culex pipiens	CQ1	mixed	4	24	15	0
2023-12-20	Acetone	Culex pipiens	CQ1	mixed	4	24	30	0
2023-12-20	Acetone	Culex pipiens	CQ1	mixed	4	24	45	0
2023-12-20	Acetone	Culex pipiens	CQ1	mixed	4	24	60	0
2023-12-20	Acetone	Culex pipiens	CQ1	mixed	4	24	75	0
2023-12-20	Acetone	Culex pipiens	CQ1	mixed	4	24	90	0
2023-12-20	Acetone	Culex pipiens	CQ1	mixed	4	24	105	0
2023-12-20	Acetone	Culex pipiens	CQ1	mixed	4	24	120	0
2023-12-20	Acetone	Culex pipiens	CQ1	mixed	4	24	135	0
2023-12-20	Acetone	Culex pipiens	CQ1	mixed	4	24	150	0
2023-12-20	Acetone	Culex pipiens	CQ1	mixed	4	24	165	0
2023-12-20	Acetone	Culex pipiens	CQ1	mixed	4	24	180	0
2023-12-20	Deltagard	Culex pipiens	CQ1	mixed	1	25	0	0
2023-12-20	Deltagard	Culex pipiens	CQ1	mixed	1	25	5	0
2023-12-20	Deltagard	Culex pipiens	CQ1	mixed	1	25	10	22
2023-12-20	Deltagard	Culex pipiens	CQ1	mixed	1	25	15	25
2023-12-20	Deltagard	Culex pipiens	CQ1	mixed	1	25	30	25
2023-12-20	Deltagard	Culex pipiens	CQ1	mixed	1	25	45	25
2023-12-20	Deltagard	Culex pipiens	CQ1	mixed	1	25	60	25
2023-12-20	Deltagard	Culex pipiens	CQ1	mixed	1	25	75	25
2023-12-20	Deltagard	Culex pipiens	CQ1	mixed	1	25	90	25
2023-12-20	Deltagard	Culex pipiens	CQ1	mixed	1	25	105	25
2023-12-20	Deltagard	Culex pipiens	CQ1	mixed	1	25	120	25
2023-12-20	Deltagard	Culex pipiens	CQ1	mixed	1	25	135	25
2023-12-20	Deltagard	Culex pipiens	CQ1	mixed	1	25	150	25
2023-12-20	Deltagard	Culex pipiens	CQ1	mixed	1	25	165	25
2023-12-20	Deltagard	Culex pipiens	CQ1	mixed	1	25	180	25
2023-12-20	Deltagard	Culex pipiens	CQ1	mixed	2	25	0	0
2023-12-20	Deltagard	Culex pipiens	CQ1	mixed	2	25	5	0
2023-12-20	Deltagard	Culex pipiens	CQ1	mixed	2	25	10	21
2023-12-20	Deltagard	Culex pipiens	CQ1	mixed	2	25	15	25
2023-12-20	Deltagard	Culex pipiens	CQ1	mixed	2	25	30	25
2023-12-20	Deltagard	Culex pipiens	CQ1	mixed	2	25	45	25
2023-12-20	Deltagard	Culex pipiens	CQ1	mixed	2	25	60	25
2023-12-20	Deltagard	Culex pipiens	CQ1	mixed	2	25	75	25
2023-12-20	Deltagard	Culex pipiens	CQ1	mixed	2	25	90	25
2023-12-20	Deltagard	Culex pipiens	CQ1	mixed	2	25	105	25
2023-12-20	Deltagard	Culex pipiens	CQ1	mixed	2	25	120	25
2023-12-20	Deltagard	Culex pipiens	CQ1	mixed	2	25	135	25
2023-12-20	Deltagard	Culex pipiens	CQ1	mixed	2	25	150	25
2023-12-20	Deltagard	Culex pipiens	CQ1	mixed	2	25	165	25
2023-12-20	Deltagard	Culex pipiens	CQ1	mixed	2	25	180	25
2023-12-20	Deltagard	Culex pipiens	CQ1	mixed	3	24	0	0
2023-12-20	Deltagard	Culex pipiens	CQ1	mixed	3	24	5	0
2023-12-20	Deltagard	Culex pipiens	CQ1	mixed	3	24	10	21
2023-12-20	Deltagard	Culex pipiens	CQ1	mixed	3	24	15	24
2023-12-20	Deltagard	Culex pipiens	CQ1	mixed	3	24	30	24
2023-12-20	Deltagard	Culex pipiens	CQ1	mixed	3	24	45	24
2023-12-20	Deltagard	Culex pipiens	CQ1	mixed	3	24	60	24
2023-12-20	Deltagard	Culex pipiens	CQ1	mixed	3	24	75	24
2023-12-20	Deltagard	Culex pipiens	CQ1	mixed	3	24	90	24
2023-12-20	Deltagard	Culex pipiens	CQ1	mixed	3	24	105	24
2023-12-20	Deltagard	Culex pipiens	CQ1	mixed	3	24	120	24
2023-12-20	Deltagard	Culex pipiens	CQ1	mixed	3	24	135	24
2023-12-20	Deltagard	Culex pipiens	CQ1	mixed	3	24	150	24
2023-12-20	Deltagard	Culex pipiens	CQ1	mixed	3	24	165	24
2023-12-20	Deltagard	Culex pipiens	CQ1	mixed	3	24	180	24
2023-12-20	Deltagard	Culex pipiens	CQ1	mixed	4	25	0	0
2023-12-20	Deltagard	Culex pipiens	CQ1	mixed	4	25	5	0
2023-12-20	Deltagard	Culex pipiens	CQ1	mixed	4	25	10	20
2023-12-20	Deltagard	Culex pipiens	CQ1	mixed	4	25	15	25
2023-12-20	Deltagard	Culex pipiens	CQ1	mixed	4	25	30	25
2023-12-20	Deltagard	Culex pipiens	CQ1	mixed	4	25	45	25
2023-12-20	Deltagard	Culex pipiens	CQ1	mixed	4	25	60	25
2023-12-20	Deltagard	Culex pipiens	CQ1	mixed	4	25	75	25
2023-12-20	Deltagard	Culex pipiens	CQ1	mixed	4	25	90	25
2023-12-20	Deltagard	Culex pipiens	CQ1	mixed	4	25	105	25
2023-12-20	Deltagard	Culex pipiens	CQ1	mixed	4	25	120	25
2023-12-20	Deltagard	Culex pipiens	CQ1	mixed	4	25	135	25
2023-12-20	Deltagard	Culex pipiens	CQ1	mixed	4	25	150	25
2023-12-20	Deltagard	Culex pipiens	CQ1	mixed	4	25	165	25
2023-12-20	Deltagard	Culex pipiens	CQ1	mixed	4	25	180	25
2023-12-20	Deltamethrin (technical grade)	Culex pipiens	CQ1	mixed	1	25	0	0
2023-12-20	Deltamethrin (technical grade)	Culex pipiens	CQ1	mixed	1	25	5	0
2023-12-20	Deltamethrin (technical grade)	Culex pipiens	CQ1	mixed	1	25	10	0
2023-12-20	Deltamethrin (technical grade)	Culex pipiens	CQ1	mixed	1	25	15	3
2023-12-20	Deltamethrin (technical grade)	Culex pipiens	CQ1	mixed	1	25	30	25
2023-12-20	Deltamethrin (technical grade)	Culex pipiens	CQ1	mixed	1	25	45	25
2023-12-20	Deltamethrin (technical grade)	Culex pipiens	CQ1	mixed	1	25	60	25
2023-12-20	Deltamethrin (technical grade)	Culex pipiens	CQ1	mixed	1	25	75	25
2023-12-20	Deltamethrin (technical grade)	Culex pipiens	CQ1	mixed	1	25	90	25
2023-12-20	Deltamethrin (technical grade)	Culex pipiens	CQ1	mixed	1	25	105	25
2023-12-20	Deltamethrin (technical grade)	Culex pipiens	CQ1	mixed	1	25	120	25
2023-12-20	Deltamethrin (technical grade)	Culex pipiens	CQ1	mixed	1	25	135	25
2023-12-20	Deltamethrin (technical grade)	Culex pipiens	CQ1	mixed	1	25	150	25
2023-12-20	Deltamethrin (technical grade)	Culex pipiens	CQ1	mixed	1	25	165	25
2023-12-20	Deltamethrin (technical grade)	Culex pipiens	CQ1	mixed	1	25	180	25
2023-12-20	Deltamethrin (technical grade)	Culex pipiens	CQ1	mixed	2	25	0	0
2023-12-20	Deltamethrin (technical grade)	Culex pipiens	CQ1	mixed	2	25	5	0
2023-12-20	Deltamethrin (technical grade)	Culex pipiens	CQ1	mixed	2	25	10	1
2023-12-20	Deltamethrin (technical grade)	Culex pipiens	CQ1	mixed	2	25	15	5
2023-12-20	Deltamethrin (technical grade)	Culex pipiens	CQ1	mixed	2	25	30	24
2023-12-20	Deltamethrin (technical grade)	Culex pipiens	CQ1	mixed	2	25	45	25
2023-12-20	Deltamethrin (technical grade)	Culex pipiens	CQ1	mixed	2	25	60	25
2023-12-20	Deltamethrin (technical grade)	Culex pipiens	CQ1	mixed	2	25	75	25
2023-12-20	Deltamethrin (technical grade)	Culex pipiens	CQ1	mixed	2	25	90	25
2023-12-20	Deltamethrin (technical grade)	Culex pipiens	CQ1	mixed	2	25	105	25
2023-12-20	Deltamethrin (technical grade)	Culex pipiens	CQ1	mixed	2	25	120	25
2023-12-20	Deltamethrin (technical grade)	Culex pipiens	CQ1	mixed	2	25	135	25
2023-12-20	Deltamethrin (technical grade)	Culex pipiens	CQ1	mixed	2	25	150	25
2023-12-20	Deltamethrin (technical grade)	Culex pipiens	CQ1	mixed	2	25	165	25
2023-12-20	Deltamethrin (technical grade)	Culex pipiens	CQ1	mixed	2	25	180	25
2023-12-20	Deltamethrin (technical grade)	Culex pipiens	CQ1	mixed	3	24	0	0
2023-12-20	Deltamethrin (technical grade)	Culex pipiens	CQ1	mixed	3	24	5	0
2023-12-20	Deltamethrin (technical grade)	Culex pipiens	CQ1	mixed	3	24	10	0
2023-12-20	Deltamethrin (technical grade)	Culex pipiens	CQ1	mixed	3	24	15	6
2023-12-20	Deltamethrin (technical grade)	Culex pipiens	CQ1	mixed	3	24	30	24
2023-12-20	Deltamethrin (technical grade)	Culex pipiens	CQ1	mixed	3	24	45	24
2023-12-20	Deltamethrin (technical grade)	Culex pipiens	CQ1	mixed	3	24	60	24
2023-12-20	Deltamethrin (technical grade)	Culex pipiens	CQ1	mixed	3	24	75	24
2023-12-20	Deltamethrin (technical grade)	Culex pipiens	CQ1	mixed	3	24	90	24
2023-12-20	Deltamethrin (technical grade)	Culex pipiens	CQ1	mixed	3	24	105	24
2023-12-20	Deltamethrin (technical grade)	Culex pipiens	CQ1	mixed	3	24	120	24
2023-12-20	Deltamethrin (technical grade)	Culex pipiens	CQ1	mixed	3	24	135	24
2023-12-20	Deltamethrin (technical grade)	Culex pipiens	CQ1	mixed	3	24	150	24
2023-12-20	Deltamethrin (technical grade)	Culex pipiens	CQ1	mixed	3	24	165	24
2023-12-20	Deltamethrin (technical grade)	Culex pipiens	CQ1	mixed	3	24	180	24
2023-12-20	Deltamethrin (technical grade)	Culex pipiens	CQ1	mixed	4	25	0	25
2023-12-20	Deltamethrin (technical grade)	Culex pipiens	CQ1	mixed	4	25	5	25
2023-12-20	Deltamethrin (technical grade)	Culex pipiens	CQ1	mixed	4	25	10	25
2023-12-20	Deltamethrin (technical grade)	Culex pipiens	CQ1	mixed	4	25	15	25
2023-12-20	Deltamethrin (technical grade)	Culex pipiens	CQ1	mixed	4	25	30	25
2023-12-20	Deltamethrin (technical grade)	Culex pipiens	CQ1	mixed	4	25	45	25
2023-12-20	Deltamethrin (technical grade)	Culex pipiens	CQ1	mixed	4	25	60	25
2023-12-20	Deltamethrin (technical grade)	Culex pipiens	CQ1	mixed	4	25	75	25
2023-12-20	Deltamethrin (technical grade)	Culex pipiens	CQ1	mixed	4	25	90	25
2023-12-20	Deltamethrin (technical grade)	Culex pipiens	CQ1	mixed	4	25	105	25
2023-12-20	Deltamethrin (technical grade)	Culex pipiens	CQ1	mixed	4	25	120	25
2023-12-20	Deltamethrin (technical grade)	Culex pipiens	CQ1	mixed	4	25	135	25
2023-12-20	Deltamethrin (technical grade)	Culex pipiens	CQ1	mixed	4	25	150	25
2023-12-20	Deltamethrin (technical grade)	Culex pipiens	CQ1	mixed	4	25	165	25
2023-12-20	Deltamethrin (technical grade)	Culex pipiens	CQ1	mixed	4	25	180	25
2023-12-20	Acetone	Culex pipiens	Fogg Rd	mixed	1	24	0	0
2023-12-20	Acetone	Culex pipiens	Fogg Rd	mixed	1	24	5	0
2023-12-20	Acetone	Culex pipiens	Fogg Rd	mixed	1	24	10	0
2023-12-20	Acetone	Culex pipiens	Fogg Rd	mixed	1	24	15	0
2023-12-20	Acetone	Culex pipiens	Fogg Rd	mixed	1	24	30	0
2023-12-20	Acetone	Culex pipiens	Fogg Rd	mixed	1	24	45	0
2023-12-20	Acetone	Culex pipiens	Fogg Rd	mixed	1	24	60	0
2023-12-20	Acetone	Culex pipiens	Fogg Rd	mixed	1	24	75	0
2023-12-20	Acetone	Culex pipiens	Fogg Rd	mixed	1	24	90	0
2023-12-20	Acetone	Culex pipiens	Fogg Rd	mixed	1	24	105	0
2023-12-20	Acetone	Culex pipiens	Fogg Rd	mixed	1	24	120	0
2023-12-20	Acetone	Culex pipiens	Fogg Rd	mixed	1	24	135	0
2023-12-20	Acetone	Culex pipiens	Fogg Rd	mixed	1	24	150	0
2023-12-20	Acetone	Culex pipiens	Fogg Rd	mixed	1	24	165	0
2023-12-20	Acetone	Culex pipiens	Fogg Rd	mixed	1	24	180	0
2023-12-20	Acetone	Culex pipiens	Fogg Rd	mixed	2	25	0	0
2023-12-20	Acetone	Culex pipiens	Fogg Rd	mixed	2	25	5	0
2023-12-20	Acetone	Culex pipiens	Fogg Rd	mixed	2	25	10	0
2023-12-20	Acetone	Culex pipiens	Fogg Rd	mixed	2	25	15	0
2023-12-20	Acetone	Culex pipiens	Fogg Rd	mixed	2	25	30	0
2023-12-20	Acetone	Culex pipiens	Fogg Rd	mixed	2	25	45	0
2023-12-20	Acetone	Culex pipiens	Fogg Rd	mixed	2	25	60	0
2023-12-20	Acetone	Culex pipiens	Fogg Rd	mixed	2	25	75	0
2023-12-20	Acetone	Culex pipiens	Fogg Rd	mixed	2	25	90	0
2023-12-20	Acetone	Culex pipiens	Fogg Rd	mixed	2	25	105	0
2023-12-20	Acetone	Culex pipiens	Fogg Rd	mixed	2	25	120	0
2023-12-20	Acetone	Culex pipiens	Fogg Rd	mixed	2	25	135	0
2023-12-20	Acetone	Culex pipiens	Fogg Rd	mixed	2	25	150	0
2023-12-20	Acetone	Culex pipiens	Fogg Rd	mixed	2	25	165	0
2023-12-20	Acetone	Culex pipiens	Fogg Rd	mixed	2	25	180	0
2023-12-20	Acetone	Culex pipiens	Fogg Rd	mixed	3	25	0	0
2023-12-20	Acetone	Culex pipiens	Fogg Rd	mixed	3	25	5	0
2023-12-20	Acetone	Culex pipiens	Fogg Rd	mixed	3	25	10	0
2023-12-20	Acetone	Culex pipiens	Fogg Rd	mixed	3	25	15	0
2023-12-20	Acetone	Culex pipiens	Fogg Rd	mixed	3	25	30	0
2023-12-20	Acetone	Culex pipiens	Fogg Rd	mixed	3	25	45	0
2023-12-20	Acetone	Culex pipiens	Fogg Rd	mixed	3	25	60	0
2023-12-20	Acetone	Culex pipiens	Fogg Rd	mixed	3	25	75	0
2023-12-20	Acetone	Culex pipiens	Fogg Rd	mixed	3	25	90	0
2023-12-20	Acetone	Culex pipiens	Fogg Rd	mixed	3	25	105	0
2023-12-20	Acetone	Culex pipiens	Fogg Rd	mixed	3	25	120	0
2023-12-20	Acetone	Culex pipiens	Fogg Rd	mixed	3	25	135	0
2023-12-20	Acetone	Culex pipiens	Fogg Rd	mixed	3	25	150	0
2023-12-20	Acetone	Culex pipiens	Fogg Rd	mixed	3	25	165	0
2023-12-20	Acetone	Culex pipiens	Fogg Rd	mixed	3	25	180	0
2023-12-20	Acetone	Culex pipiens	Fogg Rd	mixed	4	24	0	0
2023-12-20	Acetone	Culex pipiens	Fogg Rd	mixed	4	24	5	0
2023-12-20	Acetone	Culex pipiens	Fogg Rd	mixed	4	24	10	0
2023-12-20	Acetone	Culex pipiens	Fogg Rd	mixed	4	24	15	0
2023-12-20	Acetone	Culex pipiens	Fogg Rd	mixed	4	24	30	0
2023-12-20	Acetone	Culex pipiens	Fogg Rd	mixed	4	24	45	0
2023-12-20	Acetone	Culex pipiens	Fogg Rd	mixed	4	24	60	0
2023-12-20	Acetone	Culex pipiens	Fogg Rd	mixed	4	24	75	0
2023-12-20	Acetone	Culex pipiens	Fogg Rd	mixed	4	24	90	0
2023-12-20	Acetone	Culex pipiens	Fogg Rd	mixed	4	24	105	0
2023-12-20	Acetone	Culex pipiens	Fogg Rd	mixed	4	24	120	0
2023-12-20	Acetone	Culex pipiens	Fogg Rd	mixed	4	24	135	0
2023-12-20	Acetone	Culex pipiens	Fogg Rd	mixed	4	24	150	0
2023-12-20	Acetone	Culex pipiens	Fogg Rd	mixed	4	24	165	0
2023-12-20	Acetone	Culex pipiens	Fogg Rd	mixed	4	24	180	0
2023-12-20	Deltagard	Culex pipiens	Fogg Rd	mixed	1	24	0	0
2023-12-20	Deltagard	Culex pipiens	Fogg Rd	mixed	1	24	5	1
2023-12-20	Deltagard	Culex pipiens	Fogg Rd	mixed	1	24	10	2
2023-12-20	Deltagard	Culex pipiens	Fogg Rd	mixed	1	24	15	9
2023-12-20	Deltagard	Culex pipiens	Fogg Rd	mixed	1	24	30	10
2023-12-20	Deltagard	Culex pipiens	Fogg Rd	mixed	1	24	45	22
2023-12-20	Deltagard	Culex pipiens	Fogg Rd	mixed	1	24	60	23
2023-12-20	Deltagard	Culex pipiens	Fogg Rd	mixed	1	24	75	23
2023-12-20	Deltagard	Culex pipiens	Fogg Rd	mixed	1	24	90	24
2023-12-20	Deltagard	Culex pipiens	Fogg Rd	mixed	1	24	105	24
2023-12-20	Deltagard	Culex pipiens	Fogg Rd	mixed	1	24	120	24
2023-12-20	Deltagard	Culex pipiens	Fogg Rd	mixed	1	24	135	24
2023-12-20	Deltagard	Culex pipiens	Fogg Rd	mixed	1	24	150	24
2023-12-20	Deltagard	Culex pipiens	Fogg Rd	mixed	1	24	165	24
2023-12-20	Deltagard	Culex pipiens	Fogg Rd	mixed	1	24	180	24
2023-12-20	Deltagard	Culex pipiens	Fogg Rd	mixed	2	25	0	0
2023-12-20	Deltagard	Culex pipiens	Fogg Rd	mixed	2	25	5	0
2023-12-20	Deltagard	Culex pipiens	Fogg Rd	mixed	2	25	10	6
2023-12-20	Deltagard	Culex pipiens	Fogg Rd	mixed	2	25	15	10
2023-12-20	Deltagard	Culex pipiens	Fogg Rd	mixed	2	25	30	18
2023-12-20	Deltagard	Culex pipiens	Fogg Rd	mixed	2	25	45	22
2023-12-20	Deltagard	Culex pipiens	Fogg Rd	mixed	2	25	60	25
2023-12-20	Deltagard	Culex pipiens	Fogg Rd	mixed	2	25	75	25
2023-12-20	Deltagard	Culex pipiens	Fogg Rd	mixed	2	25	90	25
2023-12-20	Deltagard	Culex pipiens	Fogg Rd	mixed	2	25	105	25
2023-12-20	Deltagard	Culex pipiens	Fogg Rd	mixed	2	25	120	25
2023-12-20	Deltagard	Culex pipiens	Fogg Rd	mixed	2	25	135	25
2023-12-20	Deltagard	Culex pipiens	Fogg Rd	mixed	2	25	150	25
2023-12-20	Deltagard	Culex pipiens	Fogg Rd	mixed	2	25	165	25
2023-12-20	Deltagard	Culex pipiens	Fogg Rd	mixed	2	25	180	25
2023-12-20	Deltagard	Culex pipiens	Fogg Rd	mixed	3	25	0	0
2023-12-20	Deltagard	Culex pipiens	Fogg Rd	mixed	3	25	5	0
2023-12-20	Deltagard	Culex pipiens	Fogg Rd	mixed	3	25	10	7
2023-12-20	Deltagard	Culex pipiens	Fogg Rd	mixed	3	25	15	17
2023-12-20	Deltagard	Culex pipiens	Fogg Rd	mixed	3	25	30	21
2023-12-20	Deltagard	Culex pipiens	Fogg Rd	mixed	3	25	45	24
2023-12-20	Deltagard	Culex pipiens	Fogg Rd	mixed	3	25	60	25
2023-12-20	Deltagard	Culex pipiens	Fogg Rd	mixed	3	25	75	25
2023-12-20	Deltagard	Culex pipiens	Fogg Rd	mixed	3	25	90	25
2023-12-20	Deltagard	Culex pipiens	Fogg Rd	mixed	3	25	105	25
2023-12-20	Deltagard	Culex pipiens	Fogg Rd	mixed	3	25	120	25
2023-12-20	Deltagard	Culex pipiens	Fogg Rd	mixed	3	25	135	25
2023-12-20	Deltagard	Culex pipiens	Fogg Rd	mixed	3	25	150	25
2023-12-20	Deltagard	Culex pipiens	Fogg Rd	mixed	3	25	165	25
2023-12-20	Deltagard	Culex pipiens	Fogg Rd	mixed	3	25	180	25
2023-12-20	Deltagard	Culex pipiens	Fogg Rd	mixed	4	25	0	0
2023-12-20	Deltagard	Culex pipiens	Fogg Rd	mixed	4	25	5	0
2023-12-20	Deltagard	Culex pipiens	Fogg Rd	mixed	4	25	10	3
2023-12-20	Deltagard	Culex pipiens	Fogg Rd	mixed	4	25	15	16
2023-12-20	Deltagard	Culex pipiens	Fogg Rd	mixed	4	25	30	20
2023-12-20	Deltagard	Culex pipiens	Fogg Rd	mixed	4	25	45	21
2023-12-20	Deltagard	Culex pipiens	Fogg Rd	mixed	4	25	60	23
2023-12-20	Deltagard	Culex pipiens	Fogg Rd	mixed	4	25	75	23
2023-12-20	Deltagard	Culex pipiens	Fogg Rd	mixed	4	25	90	23
2023-12-20	Deltagard	Culex pipiens	Fogg Rd	mixed	4	25	105	24
2023-12-20	Deltagard	Culex pipiens	Fogg Rd	mixed	4	25	120	25
2023-12-20	Deltagard	Culex pipiens	Fogg Rd	mixed	4	25	135	25
2023-12-20	Deltagard	Culex pipiens	Fogg Rd	mixed	4	25	150	25
2023-12-20	Deltagard	Culex pipiens	Fogg Rd	mixed	4	25	165	25
2023-12-20	Deltagard	Culex pipiens	Fogg Rd	mixed	4	25	180	25
2023-12-20	Deltamethrin (technical grade)	Culex pipiens	Fogg Rd	mixed	1	24	0	0
2023-12-20	Deltamethrin (technical grade)	Culex pipiens	Fogg Rd	mixed	1	24	5	0
2023-12-20	Deltamethrin (technical grade)	Culex pipiens	Fogg Rd	mixed	1	24	10	0
2023-12-20	Deltamethrin (technical grade)	Culex pipiens	Fogg Rd	mixed	1	24	15	0
2023-12-20	Deltamethrin (technical grade)	Culex pipiens	Fogg Rd	mixed	1	24	30	4
2023-12-20	Deltamethrin (technical grade)	Culex pipiens	Fogg Rd	mixed	1	24	45	6
2023-12-20	Deltamethrin (technical grade)	Culex pipiens	Fogg Rd	mixed	1	24	60	9
2023-12-20	Deltamethrin (technical grade)	Culex pipiens	Fogg Rd	mixed	1	24	75	11
2023-12-20	Deltamethrin (technical grade)	Culex pipiens	Fogg Rd	mixed	1	24	90	15
2023-12-20	Deltamethrin (technical grade)	Culex pipiens	Fogg Rd	mixed	1	24	105	15
2023-12-20	Deltamethrin (technical grade)	Culex pipiens	Fogg Rd	mixed	1	24	120	17
2023-12-20	Deltamethrin (technical grade)	Culex pipiens	Fogg Rd	mixed	1	24	135	20
2023-12-20	Deltamethrin (technical grade)	Culex pipiens	Fogg Rd	mixed	1	24	150	20
2023-12-20	Deltamethrin (technical grade)	Culex pipiens	Fogg Rd	mixed	1	24	165	21
2023-12-20	Deltamethrin (technical grade)	Culex pipiens	Fogg Rd	mixed	1	24	180	22
2023-12-20	Deltamethrin (technical grade)	Culex pipiens	Fogg Rd	mixed	2	24	0	0
2023-12-20	Deltamethrin (technical grade)	Culex pipiens	Fogg Rd	mixed	2	24	5	0
2023-12-20	Deltamethrin (technical grade)	Culex pipiens	Fogg Rd	mixed	2	24	10	0
2023-12-20	Deltamethrin (technical grade)	Culex pipiens	Fogg Rd	mixed	2	24	15	4
2023-12-20	Deltamethrin (technical grade)	Culex pipiens	Fogg Rd	mixed	2	24	30	5
2023-12-20	Deltamethrin (technical grade)	Culex pipiens	Fogg Rd	mixed	2	24	45	7
2023-12-20	Deltamethrin (technical grade)	Culex pipiens	Fogg Rd	mixed	2	24	60	13
2023-12-20	Deltamethrin (technical grade)	Culex pipiens	Fogg Rd	mixed	2	24	75	13
2023-12-20	Deltamethrin (technical grade)	Culex pipiens	Fogg Rd	mixed	2	24	90	16
2023-12-20	Deltamethrin (technical grade)	Culex pipiens	Fogg Rd	mixed	2	24	105	17
2023-12-20	Deltamethrin (technical grade)	Culex pipiens	Fogg Rd	mixed	2	24	120	18
2023-12-20	Deltamethrin (technical grade)	Culex pipiens	Fogg Rd	mixed	2	24	135	20
2023-12-20	Deltamethrin (technical grade)	Culex pipiens	Fogg Rd	mixed	2	24	150	20
2023-12-20	Deltamethrin (technical grade)	Culex pipiens	Fogg Rd	mixed	2	24	165	20
2023-12-20	Deltamethrin (technical grade)	Culex pipiens	Fogg Rd	mixed	2	24	180	20
2023-12-20	Deltamethrin (technical grade)	Culex pipiens	Fogg Rd	mixed	3	25	0	0
2023-12-20	Deltamethrin (technical grade)	Culex pipiens	Fogg Rd	mixed	3	25	5	0
2023-12-20	Deltamethrin (technical grade)	Culex pipiens	Fogg Rd	mixed	3	25	10	0
2023-12-20	Deltamethrin (technical grade)	Culex pipiens	Fogg Rd	mixed	3	25	15	4
2023-12-20	Deltamethrin (technical grade)	Culex pipiens	Fogg Rd	mixed	3	25	30	5
2023-12-20	Deltamethrin (technical grade)	Culex pipiens	Fogg Rd	mixed	3	25	45	6
2023-12-20	Deltamethrin (technical grade)	Culex pipiens	Fogg Rd	mixed	3	25	60	8
2023-12-20	Deltamethrin (technical grade)	Culex pipiens	Fogg Rd	mixed	3	25	75	14
2023-12-20	Deltamethrin (technical grade)	Culex pipiens	Fogg Rd	mixed	3	25	90	18
2023-12-20	Deltamethrin (technical grade)	Culex pipiens	Fogg Rd	mixed	3	25	105	18
2023-12-20	Deltamethrin (technical grade)	Culex pipiens	Fogg Rd	mixed	3	25	120	19
2023-12-20	Deltamethrin (technical grade)	Culex pipiens	Fogg Rd	mixed	3	25	135	19
2023-12-20	Deltamethrin (technical grade)	Culex pipiens	Fogg Rd	mixed	3	25	150	20
2023-12-20	Deltamethrin (technical grade)	Culex pipiens	Fogg Rd	mixed	3	25	165	20
2023-12-20	Deltamethrin (technical grade)	Culex pipiens	Fogg Rd	mixed	3	25	180	21
2023-12-20	Deltamethrin (technical grade)	Culex pipiens	Fogg Rd	mixed	4	25	0	0
2023-12-20	Deltamethrin (technical grade)	Culex pipiens	Fogg Rd	mixed	4	25	5	0
2023-12-20	Deltamethrin (technical grade)	Culex pipiens	Fogg Rd	mixed	4	25	10	0
2023-12-20	Deltamethrin (technical grade)	Culex pipiens	Fogg Rd	mixed	4	25	15	0
2023-12-20	Deltamethrin (technical grade)	Culex pipiens	Fogg Rd	mixed	4	25	30	3
2023-12-20	Deltamethrin (technical grade)	Culex pipiens	Fogg Rd	mixed	4	25	45	5
2023-12-20	Deltamethrin (technical grade)	Culex pipiens	Fogg Rd	mixed	4	25	60	9
2023-12-20	Deltamethrin (technical grade)	Culex pipiens	Fogg Rd	mixed	4	25	75	12
2023-12-20	Deltamethrin (technical grade)	Culex pipiens	Fogg Rd	mixed	4	25	90	17
2023-12-20	Deltamethrin (technical grade)	Culex pipiens	Fogg Rd	mixed	4	25	105	18
2023-12-20	Deltamethrin (technical grade)	Culex pipiens	Fogg Rd	mixed	4	25	120	18
2023-12-20	Deltamethrin (technical grade)	Culex pipiens	Fogg Rd	mixed	4	25	135	19
2023-12-20	Deltamethrin (technical grade)	Culex pipiens	Fogg Rd	mixed	4	25	150	19
2023-12-20	Deltamethrin (technical grade)	Culex pipiens	Fogg Rd	mixed	4	25	165	20
2023-12-20	Deltamethrin (technical grade)	Culex pipiens	Fogg Rd	mixed	4	25	180	21
2024-06-05	Acetone	Culex pipiens	CQ1	6 to 8	1	24	0	0
2024-06-05	Acetone	Culex pipiens	CQ1	6 to 8	1	24	5	0
2024-06-05	Acetone	Culex pipiens	CQ1	6 to 8	1	24	10	0
2024-06-05	Acetone	Culex pipiens	CQ1	6 to 8	1	24	15	0
2024-06-05	Acetone	Culex pipiens	CQ1	6 to 8	1	24	30	0
2024-06-05	Acetone	Culex pipiens	CQ1	6 to 8	1	24	45	0
2024-06-05	Acetone	Culex pipiens	CQ1	6 to 8	1	24	60	0
2024-06-05	Acetone	Culex pipiens	CQ1	6 to 8	1	24	75	0
2024-06-05	Acetone	Culex pipiens	CQ1	6 to 8	1	24	90	0
2024-06-05	Acetone	Culex pipiens	CQ1	6 to 8	1	24	105	0
2024-06-05	Acetone	Culex pipiens	CQ1	6 to 8	1	24	120	0
2024-06-05	Acetone	Culex pipiens	CQ1	6 to 8	1	24	135	0
2024-06-05	Acetone	Culex pipiens	CQ1	6 to 8	1	24	150	0
2024-06-05	Acetone	Culex pipiens	CQ1	6 to 8	1	24	165	0
2024-06-05	Acetone	Culex pipiens	CQ1	6 to 8	1	24	180	0
2024-06-05	Acetone	Culex pipiens	CQ1	6 to 8	2	24	0	0
2024-06-05	Acetone	Culex pipiens	CQ1	6 to 8	2	24	5	0
2024-06-05	Acetone	Culex pipiens	CQ1	6 to 8	2	24	10	0
2024-06-05	Acetone	Culex pipiens	CQ1	6 to 8	2	24	15	0
2024-06-05	Acetone	Culex pipiens	CQ1	6 to 8	2	24	30	0
2024-06-05	Acetone	Culex pipiens	CQ1	6 to 8	2	24	45	0
2024-06-05	Acetone	Culex pipiens	CQ1	6 to 8	2	24	60	0
2024-06-05	Acetone	Culex pipiens	CQ1	6 to 8	2	24	75	0
2024-06-05	Acetone	Culex pipiens	CQ1	6 to 8	2	24	90	0
2024-06-05	Acetone	Culex pipiens	CQ1	6 to 8	2	24	105	0
2024-06-05	Acetone	Culex pipiens	CQ1	6 to 8	2	24	120	0
2024-06-05	Acetone	Culex pipiens	CQ1	6 to 8	2	24	135	0
2024-06-05	Acetone	Culex pipiens	CQ1	6 to 8	2	24	150	0
2024-06-05	Acetone	Culex pipiens	CQ1	6 to 8	2	24	165	0
2024-06-05	Acetone	Culex pipiens	CQ1	6 to 8	2	24	180	0
2024-06-05	Acetone	Culex pipiens	CQ1	6 to 8	3	25	0	0
2024-06-05	Acetone	Culex pipiens	CQ1	6 to 8	3	25	5	0
2024-06-05	Acetone	Culex pipiens	CQ1	6 to 8	3	25	10	0
2024-06-05	Acetone	Culex pipiens	CQ1	6 to 8	3	25	15	0
2024-06-05	Acetone	Culex pipiens	CQ1	6 to 8	3	25	30	0
2024-06-05	Acetone	Culex pipiens	CQ1	6 to 8	3	25	45	0
2024-06-05	Acetone	Culex pipiens	CQ1	6 to 8	3	25	60	0
2024-06-05	Acetone	Culex pipiens	CQ1	6 to 8	3	25	75	0
2024-06-05	Acetone	Culex pipiens	CQ1	6 to 8	3	25	90	0
2024-06-05	Acetone	Culex pipiens	CQ1	6 to 8	3	25	105	0
2024-06-05	Acetone	Culex pipiens	CQ1	6 to 8	3	25	120	0
2024-06-05	Acetone	Culex pipiens	CQ1	6 to 8	3	25	135	0
2024-06-05	Acetone	Culex pipiens	CQ1	6 to 8	3	25	150	0
2024-06-05	Acetone	Culex pipiens	CQ1	6 to 8	3	25	165	0
2024-06-05	Acetone	Culex pipiens	CQ1	6 to 8	3	25	180	0
2024-06-05	Acetone	Culex pipiens	CQ1	6 to 8	4	24	0	0
2024-06-05	Acetone	Culex pipiens	CQ1	6 to 8	4	24	5	0
2024-06-05	Acetone	Culex pipiens	CQ1	6 to 8	4	24	10	0
2024-06-05	Acetone	Culex pipiens	CQ1	6 to 8	4	24	15	0
2024-06-05	Acetone	Culex pipiens	CQ1	6 to 8	4	24	30	0
2024-06-05	Acetone	Culex pipiens	CQ1	6 to 8	4	24	45	0
2024-06-05	Acetone	Culex pipiens	CQ1	6 to 8	4	24	60	0
2024-06-05	Acetone	Culex pipiens	CQ1	6 to 8	4	24	75	0
2024-06-05	Acetone	Culex pipiens	CQ1	6 to 8	4	24	90	0
2024-06-05	Acetone	Culex pipiens	CQ1	6 to 8	4	24	105	0
2024-06-05	Acetone	Culex pipiens	CQ1	6 to 8	4	24	120	0
2024-06-05	Acetone	Culex pipiens	CQ1	6 to 8	4	24	135	0
2024-06-05	Acetone	Culex pipiens	CQ1	6 to 8	4	24	150	0
2024-06-05	Acetone	Culex pipiens	CQ1	6 to 8	4	24	165	0
2024-06-05	Acetone	Culex pipiens	CQ1	6 to 8	4	24	180	0
2024-06-05	Fyfanon EW	Culex pipiens	CQ1	6 to 8	1	25	0	0
2024-06-05	Fyfanon EW	Culex pipiens	CQ1	6 to 8	1	25	5	0
2024-06-05	Fyfanon EW	Culex pipiens	CQ1	6 to 8	1	25	10	0
2024-06-05	Fyfanon EW	Culex pipiens	CQ1	6 to 8	1	25	15	0
2024-06-05	Fyfanon EW	Culex pipiens	CQ1	6 to 8	1	25	30	25
2024-06-05	Fyfanon EW	Culex pipiens	CQ1	6 to 8	1	25	45	25
2024-06-05	Fyfanon EW	Culex pipiens	CQ1	6 to 8	1	25	60	25
2024-06-05	Fyfanon EW	Culex pipiens	CQ1	6 to 8	1	25	75	25
2024-06-05	Fyfanon EW	Culex pipiens	CQ1	6 to 8	1	25	90	25
2024-06-05	Fyfanon EW	Culex pipiens	CQ1	6 to 8	1	25	105	25
2024-06-05	Fyfanon EW	Culex pipiens	CQ1	6 to 8	1	25	120	25
2024-06-05	Fyfanon EW	Culex pipiens	CQ1	6 to 8	1	25	135	25
2024-06-05	Fyfanon EW	Culex pipiens	CQ1	6 to 8	1	25	150	25
2024-06-05	Fyfanon EW	Culex pipiens	CQ1	6 to 8	1	25	165	25
2024-06-05	Fyfanon EW	Culex pipiens	CQ1	6 to 8	1	25	180	25
2024-06-05	Fyfanon EW	Culex pipiens	CQ1	6 to 8	2	23	0	0
2024-06-05	Fyfanon EW	Culex pipiens	CQ1	6 to 8	2	23	5	0
2024-06-05	Fyfanon EW	Culex pipiens	CQ1	6 to 8	2	23	10	0
2024-06-05	Fyfanon EW	Culex pipiens	CQ1	6 to 8	2	23	15	0
2024-06-05	Fyfanon EW	Culex pipiens	CQ1	6 to 8	2	23	30	23
2024-06-05	Fyfanon EW	Culex pipiens	CQ1	6 to 8	2	23	45	23
2024-06-05	Fyfanon EW	Culex pipiens	CQ1	6 to 8	2	23	60	23
2024-06-05	Fyfanon EW	Culex pipiens	CQ1	6 to 8	2	23	75	23
2024-06-05	Fyfanon EW	Culex pipiens	CQ1	6 to 8	2	23	90	23
2024-06-05	Fyfanon EW	Culex pipiens	CQ1	6 to 8	2	23	105	23
2024-06-05	Fyfanon EW	Culex pipiens	CQ1	6 to 8	2	23	120	23
2024-06-05	Fyfanon EW	Culex pipiens	CQ1	6 to 8	2	23	135	23
2024-06-05	Fyfanon EW	Culex pipiens	CQ1	6 to 8	2	23	150	23
2024-06-05	Fyfanon EW	Culex pipiens	CQ1	6 to 8	2	23	165	23
2024-06-05	Fyfanon EW	Culex pipiens	CQ1	6 to 8	2	23	180	23
2024-06-05	Fyfanon EW	Culex pipiens	CQ1	6 to 8	3	24	0	0
2024-06-05	Fyfanon EW	Culex pipiens	CQ1	6 to 8	3	24	5	0
2024-06-05	Fyfanon EW	Culex pipiens	CQ1	6 to 8	3	24	10	0
2024-06-05	Fyfanon EW	Culex pipiens	CQ1	6 to 8	3	24	15	0
2024-06-05	Fyfanon EW	Culex pipiens	CQ1	6 to 8	3	24	30	24
2024-06-05	Fyfanon EW	Culex pipiens	CQ1	6 to 8	3	24	45	24
2024-06-05	Fyfanon EW	Culex pipiens	CQ1	6 to 8	3	24	60	24
2024-06-05	Fyfanon EW	Culex pipiens	CQ1	6 to 8	3	24	75	24
2024-06-05	Fyfanon EW	Culex pipiens	CQ1	6 to 8	3	24	90	24
2024-06-05	Fyfanon EW	Culex pipiens	CQ1	6 to 8	3	24	105	24
2024-06-05	Fyfanon EW	Culex pipiens	CQ1	6 to 8	3	24	120	24
2024-06-05	Fyfanon EW	Culex pipiens	CQ1	6 to 8	3	24	135	24
2024-06-05	Fyfanon EW	Culex pipiens	CQ1	6 to 8	3	24	150	24
2024-06-05	Fyfanon EW	Culex pipiens	CQ1	6 to 8	3	24	165	24
2024-06-05	Fyfanon EW	Culex pipiens	CQ1	6 to 8	3	24	180	24
2024-06-05	Fyfanon EW	Culex pipiens	CQ1	6 to 8	4	25	0	0
2024-06-05	Fyfanon EW	Culex pipiens	CQ1	6 to 8	4	25	5	0
2024-06-05	Fyfanon EW	Culex pipiens	CQ1	6 to 8	4	25	10	1
2024-06-05	Fyfanon EW	Culex pipiens	CQ1	6 to 8	4	25	15	1
2024-06-05	Fyfanon EW	Culex pipiens	CQ1	6 to 8	4	25	30	25
2024-06-05	Fyfanon EW	Culex pipiens	CQ1	6 to 8	4	25	45	25
2024-06-05	Fyfanon EW	Culex pipiens	CQ1	6 to 8	4	25	60	25
2024-06-05	Fyfanon EW	Culex pipiens	CQ1	6 to 8	4	25	75	25
2024-06-05	Fyfanon EW	Culex pipiens	CQ1	6 to 8	4	25	90	25
2024-06-05	Fyfanon EW	Culex pipiens	CQ1	6 to 8	4	25	105	25
2024-06-05	Fyfanon EW	Culex pipiens	CQ1	6 to 8	4	25	120	25
2024-06-05	Fyfanon EW	Culex pipiens	CQ1	6 to 8	4	25	135	25
2024-06-05	Fyfanon EW	Culex pipiens	CQ1	6 to 8	4	25	150	25
2024-06-05	Fyfanon EW	Culex pipiens	CQ1	6 to 8	4	25	165	25
2024-06-05	Fyfanon EW	Culex pipiens	CQ1	6 to 8	4	25	180	25
2024-06-05	Malathion (technical grade)	Culex pipiens	CQ1	6 to 8	1	24	0	0
2024-06-05	Malathion (technical grade)	Culex pipiens	CQ1	6 to 8	1	24	5	0
2024-06-05	Malathion (technical grade)	Culex pipiens	CQ1	6 to 8	1	24	10	0
2024-06-05	Malathion (technical grade)	Culex pipiens	CQ1	6 to 8	1	24	15	1
2024-06-05	Malathion (technical grade)	Culex pipiens	CQ1	6 to 8	1	24	30	23
2024-06-05	Malathion (technical grade)	Culex pipiens	CQ1	6 to 8	1	24	45	24
2024-06-05	Malathion (technical grade)	Culex pipiens	CQ1	6 to 8	1	24	60	24
2024-06-05	Malathion (technical grade)	Culex pipiens	CQ1	6 to 8	1	24	75	24
2024-06-05	Malathion (technical grade)	Culex pipiens	CQ1	6 to 8	1	24	90	24
2024-06-05	Malathion (technical grade)	Culex pipiens	CQ1	6 to 8	1	24	105	24
2024-06-05	Malathion (technical grade)	Culex pipiens	CQ1	6 to 8	1	24	120	24
2024-06-05	Malathion (technical grade)	Culex pipiens	CQ1	6 to 8	1	24	135	24
2024-06-05	Malathion (technical grade)	Culex pipiens	CQ1	6 to 8	1	24	150	24
2024-06-05	Malathion (technical grade)	Culex pipiens	CQ1	6 to 8	1	24	165	24
2024-06-05	Malathion (technical grade)	Culex pipiens	CQ1	6 to 8	1	24	180	24
2024-06-05	Malathion (technical grade)	Culex pipiens	CQ1	6 to 8	2	25	0	0
2024-06-05	Malathion (technical grade)	Culex pipiens	CQ1	6 to 8	2	25	5	0
2024-06-05	Malathion (technical grade)	Culex pipiens	CQ1	6 to 8	2	25	10	0
2024-06-05	Malathion (technical grade)	Culex pipiens	CQ1	6 to 8	2	25	15	0
2024-06-05	Malathion (technical grade)	Culex pipiens	CQ1	6 to 8	2	25	30	22
2024-06-05	Malathion (technical grade)	Culex pipiens	CQ1	6 to 8	2	25	45	25
2024-06-05	Malathion (technical grade)	Culex pipiens	CQ1	6 to 8	2	25	60	25
2024-06-05	Malathion (technical grade)	Culex pipiens	CQ1	6 to 8	2	25	75	25
2024-06-05	Malathion (technical grade)	Culex pipiens	CQ1	6 to 8	2	25	90	25
2024-06-05	Malathion (technical grade)	Culex pipiens	CQ1	6 to 8	2	25	105	25
2024-06-05	Malathion (technical grade)	Culex pipiens	CQ1	6 to 8	2	25	120	25
2024-06-05	Malathion (technical grade)	Culex pipiens	CQ1	6 to 8	2	25	135	25
2024-06-05	Malathion (technical grade)	Culex pipiens	CQ1	6 to 8	2	25	150	25
2024-06-05	Malathion (technical grade)	Culex pipiens	CQ1	6 to 8	2	25	165	25
2024-06-05	Malathion (technical grade)	Culex pipiens	CQ1	6 to 8	2	25	180	25
2024-06-05	Malathion (technical grade)	Culex pipiens	CQ1	6 to 8	3	25	0	0
2024-06-05	Malathion (technical grade)	Culex pipiens	CQ1	6 to 8	3	25	5	0
2024-06-05	Malathion (technical grade)	Culex pipiens	CQ1	6 to 8	3	25	10	0
2024-06-05	Malathion (technical grade)	Culex pipiens	CQ1	6 to 8	3	25	15	0
2024-06-05	Malathion (technical grade)	Culex pipiens	CQ1	6 to 8	3	25	30	24
2024-06-05	Malathion (technical grade)	Culex pipiens	CQ1	6 to 8	3	25	45	25
2024-06-05	Malathion (technical grade)	Culex pipiens	CQ1	6 to 8	3	25	60	25
2024-06-05	Malathion (technical grade)	Culex pipiens	CQ1	6 to 8	3	25	75	25
2024-06-05	Malathion (technical grade)	Culex pipiens	CQ1	6 to 8	3	25	90	25
2024-06-05	Malathion (technical grade)	Culex pipiens	CQ1	6 to 8	3	25	105	25
2024-06-05	Malathion (technical grade)	Culex pipiens	CQ1	6 to 8	3	25	120	25
2024-06-05	Malathion (technical grade)	Culex pipiens	CQ1	6 to 8	3	25	135	25
2024-06-05	Malathion (technical grade)	Culex pipiens	CQ1	6 to 8	3	25	150	25
2024-06-05	Malathion (technical grade)	Culex pipiens	CQ1	6 to 8	3	25	165	25
2024-06-05	Malathion (technical grade)	Culex pipiens	CQ1	6 to 8	3	25	180	25
2024-06-05	Malathion (technical grade)	Culex pipiens	CQ1	6 to 8	4	25	0	0
2024-06-05	Malathion (technical grade)	Culex pipiens	CQ1	6 to 8	4	25	5	0
2024-06-05	Malathion (technical grade)	Culex pipiens	CQ1	6 to 8	4	25	10	0
2024-06-05	Malathion (technical grade)	Culex pipiens	CQ1	6 to 8	4	25	15	0
2024-06-05	Malathion (technical grade)	Culex pipiens	CQ1	6 to 8	4	25	30	24
2024-06-05	Malathion (technical grade)	Culex pipiens	CQ1	6 to 8	4	25	45	25
2024-06-05	Malathion (technical grade)	Culex pipiens	CQ1	6 to 8	4	25	60	25
2024-06-05	Malathion (technical grade)	Culex pipiens	CQ1	6 to 8	4	25	75	25
2024-06-05	Malathion (technical grade)	Culex pipiens	CQ1	6 to 8	4	25	90	25
2024-06-05	Malathion (technical grade)	Culex pipiens	CQ1	6 to 8	4	25	105	25
2024-06-05	Malathion (technical grade)	Culex pipiens	CQ1	6 to 8	4	25	120	25
2024-06-05	Malathion (technical grade)	Culex pipiens	CQ1	6 to 8	4	25	135	25
2024-06-05	Malathion (technical grade)	Culex pipiens	CQ1	6 to 8	4	25	150	25
2024-06-05	Malathion (technical grade)	Culex pipiens	CQ1	6 to 8	4	25	165	25
2024-06-05	Malathion (technical grade)	Culex pipiens	CQ1	6 to 8	4	25	180	25
2024-06-05	Acetone	Culex pipiens	Fogg Rd	6 to 8	1	24	0	0
2024-06-05	Acetone	Culex pipiens	Fogg Rd	6 to 8	1	24	5	0
2024-06-05	Acetone	Culex pipiens	Fogg Rd	6 to 8	1	24	10	0
2024-06-05	Acetone	Culex pipiens	Fogg Rd	6 to 8	1	24	15	0
2024-06-05	Acetone	Culex pipiens	Fogg Rd	6 to 8	1	24	30	0
2024-06-05	Acetone	Culex pipiens	Fogg Rd	6 to 8	1	24	45	0
2024-06-05	Acetone	Culex pipiens	Fogg Rd	6 to 8	1	24	60	0
2024-06-05	Acetone	Culex pipiens	Fogg Rd	6 to 8	1	24	75	0
2024-06-05	Acetone	Culex pipiens	Fogg Rd	6 to 8	1	24	90	0
2024-06-05	Acetone	Culex pipiens	Fogg Rd	6 to 8	1	24	105	0
2024-06-05	Acetone	Culex pipiens	Fogg Rd	6 to 8	1	24	120	0
2024-06-05	Acetone	Culex pipiens	Fogg Rd	6 to 8	1	24	135	0
2024-06-05	Acetone	Culex pipiens	Fogg Rd	6 to 8	1	24	150	0
2024-06-05	Acetone	Culex pipiens	Fogg Rd	6 to 8	1	24	165	0
2024-06-05	Acetone	Culex pipiens	Fogg Rd	6 to 8	1	24	180	0
2024-06-05	Acetone	Culex pipiens	Fogg Rd	6 to 8	2	24	0	0
2024-06-05	Acetone	Culex pipiens	Fogg Rd	6 to 8	2	24	5	0
2024-06-05	Acetone	Culex pipiens	Fogg Rd	6 to 8	2	24	10	0
2024-06-05	Acetone	Culex pipiens	Fogg Rd	6 to 8	2	24	15	0
2024-06-05	Acetone	Culex pipiens	Fogg Rd	6 to 8	2	24	30	0
2024-06-05	Acetone	Culex pipiens	Fogg Rd	6 to 8	2	24	45	0
2024-06-05	Acetone	Culex pipiens	Fogg Rd	6 to 8	2	24	60	0
2024-06-05	Acetone	Culex pipiens	Fogg Rd	6 to 8	2	24	75	0
2024-06-05	Acetone	Culex pipiens	Fogg Rd	6 to 8	2	24	90	0
2024-06-05	Acetone	Culex pipiens	Fogg Rd	6 to 8	2	24	105	0
2024-06-05	Acetone	Culex pipiens	Fogg Rd	6 to 8	2	24	120	0
2024-06-05	Acetone	Culex pipiens	Fogg Rd	6 to 8	2	24	135	0
2024-06-05	Acetone	Culex pipiens	Fogg Rd	6 to 8	2	24	150	0
2024-06-05	Acetone	Culex pipiens	Fogg Rd	6 to 8	2	24	165	0
2024-06-05	Acetone	Culex pipiens	Fogg Rd	6 to 8	2	24	180	0
2024-06-05	Acetone	Culex pipiens	Fogg Rd	6 to 8	3	25	0	0
2024-06-05	Acetone	Culex pipiens	Fogg Rd	6 to 8	3	25	5	0
2024-06-05	Acetone	Culex pipiens	Fogg Rd	6 to 8	3	25	10	0
2024-06-05	Acetone	Culex pipiens	Fogg Rd	6 to 8	3	25	15	0
2024-06-05	Acetone	Culex pipiens	Fogg Rd	6 to 8	3	25	30	0
2024-06-05	Acetone	Culex pipiens	Fogg Rd	6 to 8	3	25	45	0
2024-06-05	Acetone	Culex pipiens	Fogg Rd	6 to 8	3	25	60	0
2024-06-05	Acetone	Culex pipiens	Fogg Rd	6 to 8	3	25	75	0
2024-06-05	Acetone	Culex pipiens	Fogg Rd	6 to 8	3	25	90	0
2024-06-05	Acetone	Culex pipiens	Fogg Rd	6 to 8	3	25	105	0
2024-06-05	Acetone	Culex pipiens	Fogg Rd	6 to 8	3	25	120	0
2024-06-05	Acetone	Culex pipiens	Fogg Rd	6 to 8	3	25	135	0
2024-06-05	Acetone	Culex pipiens	Fogg Rd	6 to 8	3	25	150	0
2024-06-05	Acetone	Culex pipiens	Fogg Rd	6 to 8	3	25	165	0
2024-06-05	Acetone	Culex pipiens	Fogg Rd	6 to 8	3	25	180	0
2024-06-05	Acetone	Culex pipiens	Fogg Rd	6 to 8	4	25	0	0
2024-06-05	Acetone	Culex pipiens	Fogg Rd	6 to 8	4	25	5	0
2024-06-05	Acetone	Culex pipiens	Fogg Rd	6 to 8	4	25	10	0
2024-06-05	Acetone	Culex pipiens	Fogg Rd	6 to 8	4	25	15	0
2024-06-05	Acetone	Culex pipiens	Fogg Rd	6 to 8	4	25	30	0
2024-06-05	Acetone	Culex pipiens	Fogg Rd	6 to 8	4	25	45	0
2024-06-05	Acetone	Culex pipiens	Fogg Rd	6 to 8	4	25	60	0
2024-06-05	Acetone	Culex pipiens	Fogg Rd	6 to 8	4	25	75	0
2024-06-05	Acetone	Culex pipiens	Fogg Rd	6 to 8	4	25	90	0
2024-06-05	Acetone	Culex pipiens	Fogg Rd	6 to 8	4	25	105	0
2024-06-05	Acetone	Culex pipiens	Fogg Rd	6 to 8	4	25	120	0
2024-06-05	Acetone	Culex pipiens	Fogg Rd	6 to 8	4	25	135	0
2024-06-05	Acetone	Culex pipiens	Fogg Rd	6 to 8	4	25	150	0
2024-06-05	Acetone	Culex pipiens	Fogg Rd	6 to 8	4	25	165	0
2024-06-05	Acetone	Culex pipiens	Fogg Rd	6 to 8	4	25	180	0
2024-06-05	Fyfanon EW	Culex pipiens	Fogg Rd	6 to 8	1	25	0	0
2024-06-05	Fyfanon EW	Culex pipiens	Fogg Rd	6 to 8	1	25	5	0
2024-06-05	Fyfanon EW	Culex pipiens	Fogg Rd	6 to 8	1	25	10	0
2024-06-05	Fyfanon EW	Culex pipiens	Fogg Rd	6 to 8	1	25	15	0
2024-06-05	Fyfanon EW	Culex pipiens	Fogg Rd	6 to 8	1	25	30	20
2024-06-05	Fyfanon EW	Culex pipiens	Fogg Rd	6 to 8	1	25	45	24
2024-06-05	Fyfanon EW	Culex pipiens	Fogg Rd	6 to 8	1	25	60	25
2024-06-05	Fyfanon EW	Culex pipiens	Fogg Rd	6 to 8	1	25	75	25
2024-06-05	Fyfanon EW	Culex pipiens	Fogg Rd	6 to 8	1	25	90	25
2024-06-05	Fyfanon EW	Culex pipiens	Fogg Rd	6 to 8	1	25	105	25
2024-06-05	Fyfanon EW	Culex pipiens	Fogg Rd	6 to 8	1	25	120	25
2024-06-05	Fyfanon EW	Culex pipiens	Fogg Rd	6 to 8	1	25	135	25
2024-06-05	Fyfanon EW	Culex pipiens	Fogg Rd	6 to 8	1	25	150	25
2024-06-05	Fyfanon EW	Culex pipiens	Fogg Rd	6 to 8	1	25	165	25
2024-06-05	Fyfanon EW	Culex pipiens	Fogg Rd	6 to 8	1	25	180	25
2024-06-05	Fyfanon EW	Culex pipiens	Fogg Rd	6 to 8	2	25	0	0
2024-06-05	Fyfanon EW	Culex pipiens	Fogg Rd	6 to 8	2	25	5	0
2024-06-05	Fyfanon EW	Culex pipiens	Fogg Rd	6 to 8	2	25	10	0
2024-06-05	Fyfanon EW	Culex pipiens	Fogg Rd	6 to 8	2	25	15	2
2024-06-05	Fyfanon EW	Culex pipiens	Fogg Rd	6 to 8	2	25	30	22
2024-06-05	Fyfanon EW	Culex pipiens	Fogg Rd	6 to 8	2	25	45	24
2024-06-05	Fyfanon EW	Culex pipiens	Fogg Rd	6 to 8	2	25	60	25
2024-06-05	Fyfanon EW	Culex pipiens	Fogg Rd	6 to 8	2	25	75	25
2024-06-05	Fyfanon EW	Culex pipiens	Fogg Rd	6 to 8	2	25	90	25
2024-06-05	Fyfanon EW	Culex pipiens	Fogg Rd	6 to 8	2	25	105	25
2024-06-05	Fyfanon EW	Culex pipiens	Fogg Rd	6 to 8	2	25	120	25
2024-06-05	Fyfanon EW	Culex pipiens	Fogg Rd	6 to 8	2	25	135	25
2024-06-05	Fyfanon EW	Culex pipiens	Fogg Rd	6 to 8	2	25	150	25
2024-06-05	Fyfanon EW	Culex pipiens	Fogg Rd	6 to 8	2	25	165	25
2024-06-05	Fyfanon EW	Culex pipiens	Fogg Rd	6 to 8	2	25	180	25
2024-06-05	Fyfanon EW	Culex pipiens	Fogg Rd	6 to 8	3	25	0	0
2024-06-05	Fyfanon EW	Culex pipiens	Fogg Rd	6 to 8	3	25	5	0
2024-06-05	Fyfanon EW	Culex pipiens	Fogg Rd	6 to 8	3	25	10	0
2024-06-05	Fyfanon EW	Culex pipiens	Fogg Rd	6 to 8	3	25	15	1
2024-06-05	Fyfanon EW	Culex pipiens	Fogg Rd	6 to 8	3	25	30	23
2024-06-05	Fyfanon EW	Culex pipiens	Fogg Rd	6 to 8	3	25	45	24
2024-06-05	Fyfanon EW	Culex pipiens	Fogg Rd	6 to 8	3	25	60	24
2024-06-05	Fyfanon EW	Culex pipiens	Fogg Rd	6 to 8	3	25	75	25
2024-06-05	Fyfanon EW	Culex pipiens	Fogg Rd	6 to 8	3	25	90	25
2024-06-05	Fyfanon EW	Culex pipiens	Fogg Rd	6 to 8	3	25	105	25
2024-06-05	Fyfanon EW	Culex pipiens	Fogg Rd	6 to 8	3	25	120	25
2024-06-05	Fyfanon EW	Culex pipiens	Fogg Rd	6 to 8	3	25	135	25
2024-06-05	Fyfanon EW	Culex pipiens	Fogg Rd	6 to 8	3	25	150	25
2024-06-05	Fyfanon EW	Culex pipiens	Fogg Rd	6 to 8	3	25	165	25
2024-06-05	Fyfanon EW	Culex pipiens	Fogg Rd	6 to 8	3	25	180	25
2024-06-05	Fyfanon EW	Culex pipiens	Fogg Rd	6 to 8	4	24	0	0
2024-06-05	Fyfanon EW	Culex pipiens	Fogg Rd	6 to 8	4	24	5	0
2024-06-05	Fyfanon EW	Culex pipiens	Fogg Rd	6 to 8	4	24	10	0
2024-06-05	Fyfanon EW	Culex pipiens	Fogg Rd	6 to 8	4	24	15	0
2024-06-05	Fyfanon EW	Culex pipiens	Fogg Rd	6 to 8	4	24	30	20
2024-06-05	Fyfanon EW	Culex pipiens	Fogg Rd	6 to 8	4	24	45	24
2024-06-05	Fyfanon EW	Culex pipiens	Fogg Rd	6 to 8	4	24	60	24
2024-06-05	Fyfanon EW	Culex pipiens	Fogg Rd	6 to 8	4	24	75	24
2024-06-05	Fyfanon EW	Culex pipiens	Fogg Rd	6 to 8	4	24	90	24
2024-06-05	Fyfanon EW	Culex pipiens	Fogg Rd	6 to 8	4	24	105	24
2024-06-05	Fyfanon EW	Culex pipiens	Fogg Rd	6 to 8	4	24	120	24
2024-06-05	Fyfanon EW	Culex pipiens	Fogg Rd	6 to 8	4	24	135	24
2024-06-05	Fyfanon EW	Culex pipiens	Fogg Rd	6 to 8	4	24	150	24
2024-06-05	Fyfanon EW	Culex pipiens	Fogg Rd	6 to 8	4	24	165	24
2024-06-05	Fyfanon EW	Culex pipiens	Fogg Rd	6 to 8	4	24	180	24
2024-06-05	Malathion (technical grade)	Culex pipiens	Fogg Rd	6 to 8	1	25	0	0
2024-06-05	Malathion (technical grade)	Culex pipiens	Fogg Rd	6 to 8	1	25	5	0
2024-06-05	Malathion (technical grade)	Culex pipiens	Fogg Rd	6 to 8	1	25	10	0
2024-06-05	Malathion (technical grade)	Culex pipiens	Fogg Rd	6 to 8	1	25	15	3
2024-06-05	Malathion (technical grade)	Culex pipiens	Fogg Rd	6 to 8	1	25	30	22
2024-06-05	Malathion (technical grade)	Culex pipiens	Fogg Rd	6 to 8	1	25	45	24
2024-06-05	Malathion (technical grade)	Culex pipiens	Fogg Rd	6 to 8	1	25	60	24
2024-06-05	Malathion (technical grade)	Culex pipiens	Fogg Rd	6 to 8	1	25	75	25
2024-06-05	Malathion (technical grade)	Culex pipiens	Fogg Rd	6 to 8	1	25	90	25
2024-06-05	Malathion (technical grade)	Culex pipiens	Fogg Rd	6 to 8	1	25	105	25
2024-06-05	Malathion (technical grade)	Culex pipiens	Fogg Rd	6 to 8	1	25	120	25
2024-06-05	Malathion (technical grade)	Culex pipiens	Fogg Rd	6 to 8	1	25	135	25
2024-06-05	Malathion (technical grade)	Culex pipiens	Fogg Rd	6 to 8	1	25	150	25
2024-06-05	Malathion (technical grade)	Culex pipiens	Fogg Rd	6 to 8	1	25	165	25
2024-06-05	Malathion (technical grade)	Culex pipiens	Fogg Rd	6 to 8	1	25	180	25
2024-06-05	Malathion (technical grade)	Culex pipiens	Fogg Rd	6 to 8	2	25	0	1
2024-06-05	Malathion (technical grade)	Culex pipiens	Fogg Rd	6 to 8	2	25	5	1
2024-06-05	Malathion (technical grade)	Culex pipiens	Fogg Rd	6 to 8	2	25	10	2
2024-06-05	Malathion (technical grade)	Culex pipiens	Fogg Rd	6 to 8	2	25	15	5
2024-06-05	Malathion (technical grade)	Culex pipiens	Fogg Rd	6 to 8	2	25	30	21
2024-06-05	Malathion (technical grade)	Culex pipiens	Fogg Rd	6 to 8	2	25	45	25
2024-06-05	Malathion (technical grade)	Culex pipiens	Fogg Rd	6 to 8	2	25	60	25
2024-06-05	Malathion (technical grade)	Culex pipiens	Fogg Rd	6 to 8	2	25	75	25
2024-06-05	Malathion (technical grade)	Culex pipiens	Fogg Rd	6 to 8	2	25	90	25
2024-06-05	Malathion (technical grade)	Culex pipiens	Fogg Rd	6 to 8	2	25	105	25
2024-06-05	Malathion (technical grade)	Culex pipiens	Fogg Rd	6 to 8	2	25	120	25
2024-06-05	Malathion (technical grade)	Culex pipiens	Fogg Rd	6 to 8	2	25	135	25
2024-06-05	Malathion (technical grade)	Culex pipiens	Fogg Rd	6 to 8	2	25	150	25
2024-06-05	Malathion (technical grade)	Culex pipiens	Fogg Rd	6 to 8	2	25	165	25
2024-06-05	Malathion (technical grade)	Culex pipiens	Fogg Rd	6 to 8	2	25	180	25
2024-06-05	Malathion (technical grade)	Culex pipiens	Fogg Rd	6 to 8	3	24	0	0
2024-06-05	Malathion (technical grade)	Culex pipiens	Fogg Rd	6 to 8	3	24	5	0
2024-06-05	Malathion (technical grade)	Culex pipiens	Fogg Rd	6 to 8	3	24	10	0
2024-06-05	Malathion (technical grade)	Culex pipiens	Fogg Rd	6 to 8	3	24	15	4
2024-06-05	Malathion (technical grade)	Culex pipiens	Fogg Rd	6 to 8	3	24	30	22
2024-06-05	Malathion (technical grade)	Culex pipiens	Fogg Rd	6 to 8	3	24	45	23
2024-06-05	Malathion (technical grade)	Culex pipiens	Fogg Rd	6 to 8	3	24	60	23
2024-06-05	Malathion (technical grade)	Culex pipiens	Fogg Rd	6 to 8	3	24	75	24
2024-06-05	Malathion (technical grade)	Culex pipiens	Fogg Rd	6 to 8	3	24	90	24
2024-06-05	Malathion (technical grade)	Culex pipiens	Fogg Rd	6 to 8	3	24	105	24
2024-06-05	Malathion (technical grade)	Culex pipiens	Fogg Rd	6 to 8	3	24	120	24
2024-06-05	Malathion (technical grade)	Culex pipiens	Fogg Rd	6 to 8	3	24	135	24
2024-06-05	Malathion (technical grade)	Culex pipiens	Fogg Rd	6 to 8	3	24	150	24
2024-06-05	Malathion (technical grade)	Culex pipiens	Fogg Rd	6 to 8	3	24	165	24
2024-06-05	Malathion (technical grade)	Culex pipiens	Fogg Rd	6 to 8	3	24	180	24
2024-06-05	Malathion (technical grade)	Culex pipiens	Fogg Rd	6 to 8	4	25	0	0
2024-06-05	Malathion (technical grade)	Culex pipiens	Fogg Rd	6 to 8	4	25	5	0
2024-06-05	Malathion (technical grade)	Culex pipiens	Fogg Rd	6 to 8	4	25	10	1
2024-06-05	Malathion (technical grade)	Culex pipiens	Fogg Rd	6 to 8	4	25	15	6
2024-06-05	Malathion (technical grade)	Culex pipiens	Fogg Rd	6 to 8	4	25	30	23
2024-06-05	Malathion (technical grade)	Culex pipiens	Fogg Rd	6 to 8	4	25	45	23
2024-06-05	Malathion (technical grade)	Culex pipiens	Fogg Rd	6 to 8	4	25	60	24
2024-06-05	Malathion (technical grade)	Culex pipiens	Fogg Rd	6 to 8	4	25	75	25
2024-06-05	Malathion (technical grade)	Culex pipiens	Fogg Rd	6 to 8	4	25	90	25
2024-06-05	Malathion (technical grade)	Culex pipiens	Fogg Rd	6 to 8	4	25	105	25
2024-06-05	Malathion (technical grade)	Culex pipiens	Fogg Rd	6 to 8	4	25	120	25
2024-06-05	Malathion (technical grade)	Culex pipiens	Fogg Rd	6 to 8	4	25	135	25
2024-06-05	Malathion (technical grade)	Culex pipiens	Fogg Rd	6 to 8	4	25	150	25
2024-06-05	Malathion (technical grade)	Culex pipiens	Fogg Rd	6 to 8	4	25	165	25
2024-06-05	Malathion (technical grade)	Culex pipiens	Fogg Rd	6 to 8	4	25	180	25
